# Supplementary material for: Work-life balance, job satisfaction, and burnout among nurses in Jordan: A cross-sectional study
Source: PLoS One. 2025 Oct 16;20(10):e0334603. doi: 10.1371/journal.pone.0334603 (PMC12530567; doi:10.1371/journal.pone.0334603)
Supplement: S1 Data — (XLSX) [file pone.0334603.s001.xlsx]

## Sheet: balance
ماهوجنسك؟	ماهوعمرك؟بالسنوات	A1	A2	A3	A4	A5	A6	A7	A8	A9	A10	S1	S2	S3	S4	S5	S6	S7	S8	S9	S10	S11	S12	S13	S14	M1	M2	M3	M4	M5	M6	M7	M8	M9	M10	M11	M12	M13	M14	M15	M16	M17	M18	M19	M20	M21	F1	F2	F3
1	27	1	3	2	2	2	1	1	1	2	1	2	2	2	2	1	1	2	2	1	2	2	2	2	2	2	3	3	1	2	2	2	3	2	1	2	2	2	2	2	3	1	2	1	1	3	2	2	1
1	35	1	1	1	1	1	1	1	1	1	1	2	2	2	2	2	2	2	2	2	2	2	2	2	2	1	1	1	1	1	1	1	1	1	1	1	1	1	1	1	1	1	1	1	1	1	2	2	2
2	22	2	2	2	2	2	2	2	2	2	2	2	1	1	2	1	2	1	1	2	2	1	2	2	2	2	1	1	2	2	2	2	1	2	2	1	2	2	1	2	2	2	2	2	2	2	2	2	2
1	22	3	3	3	3	3	3	3	1	2	2	1	1	1	1	1	1	1	1	1	1	1	2	1	2	2	2	3	1	1	2	1	3	2	2	2	2	2	2	1	2	2	2	1	1	1	3	3	3
1	43	3	3	2	2	3	3	3	2	1	1	2	2	2	2	2	2	2	2	2	2	2	2	1	2	2	2	1	1	1	2	1	1	1	1	1	2	2	1	1	2	1	3	1	1	1	2	2	1
1	37	3	1	1	1	3	1	1	1	1	1	2	2	2	2	2	2	2	2	2	2	2	2	2	2	1	1	1	1	1	1	1	1	1	1	1	1	1	1	1	1	1	1	1	1	1	1	1	1
2	37	3	3	3	3	3	3	3	3	3	3	2	2	2	2	2	2	2	2	2	2	2	2	2	2	2	2	2	2	2	2	2	2	2	2	2	2	2	2	2	2	2	2	2	2	2	1	1	1
2	50	2	2	2	2	2	1	2	2	2	2	2	2	2	2	2	2	2	2	2	2	2	1	1	2	2	2	3	2	2	2	3	2	2	2	2	2	2	2	2	2	2	2	2	2	2	1	1	1
1	37	3	3	3	3	3	3	3	3	3	3	2	2	1	1	2	2	2	2	2	2	2	2	2	2	1	1	1	1	1	1	1	1	1	1	1	1	1	1	1	1	1	1	1	1	1	3	3	3
1	38	3	3	3	3	3	3	3	3	3	3	2	2	2	2	2	2	2	2	2	2	2	2	2	2	1	2	1	1	1	3	1	4	1	3	1	1	1	1	3	2	2	2	2	2	2	2	2	3
1	35	3	3	3	3	3	3	3	3	3	3	1	1	1	1	1	1	1	1	1	1	1	1	1	1	3	4	3	2	3	3	3	3	2	2	2	2	2	2	2	2	2	2	2	2	2	3	3	3
1	35	1	3	1	1	1	1	1	1	1	1	2	2	2	2	2	1	2	2	2	2	2	1	1	2	1	1	1	1	1	1	1	1	1	1	1	1	1	1	1	1	1	1	1	1	1	1	1	1
2	35	1	1	1	1	1	1	1	1	1	1	2	2	2	2	2	2	2	2	2	2	2	1	1	2	1	1	1	1	1	1	1	1	1	1	1	1	1	1	1	1	1	1	1	1	1	2	1	1
1	28	3	2	2	3	3	3	1	1	1	1	1	1	1	1	1	1	1	1	1	1	2	2	1	2	2	1	1	1	1	1	1	1	1	1	1	1	1	1	1	1	1	1	1	1	1	2	2	2
2	24	3	3	3	2	3	2	2	1	2	2	1	1	1	2	1	1	1	1	1	1	2	2	1	2	2	2	2	2	1	2	1	2	1	1	2	2	2	2	1	1	1	2	1	2	2	3	3	1
2	41	2	2	2	2	2	2	2	2	2	2	2	2	2	2	2	2	2	2	2	2	2	2	2	2	2	1	1	1	1	2	1	2	1	1	1	2	1	1	1	1	1	1	1	1	1	1	2	1
2	43	3	1	1	3	3	3	1	1	1	1	2	2	2	1	1	1	1	1	1	1	1	1	1	2	2	3	1	2	1	1	2	1	1	1	1	1	2	2	1	2	2	1	2	1	1	3	3	3
1	43	3	3	3	3	3	3	2	2	3	3	1	1	1	1	1	1	1	1	1	1	2	2	1	1	2	1	3	1	2	2	1	4	3	4	2	2	3	3	1	3	3	1	3	1	3	3	3	3
2	42	3	2	1	3	3	2	3	1	3	3	2	2	2	2	1	2	2	2	2	2	2	1	1	2	1	2	1	1	2	3	1	3	1	1	1	2	1	2	1	1	1	2	1	2	4	2	3	1
2	37	3	3	2	3	3	3	3	1	3	3	2	1	1	2	1	2	2	2	1	2	2	2	2	2	2	1	1	1	1	1	1	1	1	1	1	1	1	1	1	1	1	1	1	1	1	2	2	2
2	47	3	3	3	3	3	2	3	2	3	2	1	1	1	2	1	2	2	2	2	2	2	1	1	2	4	1	1	1	1	1	1	1	1	1	1	1	1	1	1	1	1	1	1	1	1	2	2	2
2	32	3	3	3	3	3	3	3	1	3	3	2	1	2	2	2	2	1	2	1	2	2	1	1	2	3	1	1	2	2	2	3	3	3	1	2	2	2	3	2	2	1	2	2	1	1	2	2	2
1	24	2	3	2	1	1	2	2	3	2	2	1	1	1	1	1	2	2	1	1	2	1	1	2	1	3	3	4	4	3	3	3	3	3	3	3	4	3	4	3	3	3	3	3	3	3	2	2	2
2	36	2	2	2	2	2	2	2	2	2	2	1	1	1	1	1	1	1	1	1	1	1	1	1	1	3	3	3	3	3	3	3	3	3	3	3	3	3	3	3	3	3	3	3	3	3	2	2	2
2	32	3	3	2	3	3	1	1	1	1	1	1	1	1	1	1	1	1	1	2	1	2	2	2	1	1	1	1	1	1	1	1	1	1	1	1	1	1	1	1	1	1	1	1	1	1	3	2	3
2	33	2	1	1	1	1	1	1	1	1	1	1	1	1	1	1	1	1	1	1	1	1	1	1	1	2	1	1	1	1	2	2	1	1	1	1	1	1	1	1	1	1	1	1	1	1	3	3	3
2	44	2	3	3	2	2	2	2	3	2	2	1	1	1	1	1	1	1	1	1	1	1	1	1	1	2	1	1	1	1	1	1	1	2	1	1	2	1	2	1	1	1	1	1	1	1	2	2	2
1	34	2	1	1	1	3	2	2	2	3	1	1	2	2	1	2	1	1	1	1	2	2	1	1	1	2	1	3	3	2	1	3	3	1	4	2	3	3	3	2	3	1	4	4	3	3	3	3	3
2	28	2	2	3	3	3	3	1	2	3	3	2	2	2	2	1	1	1	2	2	1	2	1	1	2	1	1	1	1	2	1	1	2	1	1	1	1	1	1	1	1	1	2	1	1	1	3	1	2
2	30	3	3	2	2	3	3	1	1	2	3	2	2	2	2	1	2	2	1	1	2	2	2	2	2	1	1	2	1	1	2	1	1	1	1	1	1	1	1	1	2	1	2	1	2	2	2	1	2
2	27	3	3	3	3	3	2	2	2	3	3	1	2	1	1	1	2	1	1	1	1	1	1	1	1	1	2	2	2	2	2	2	2	2	2	2	2	2	2	2	2	2	2	2	2	2	3	3	3
1	43	1	2	1	1	1	1	1	1	1	1	2	2	1	2	2	2	2	2	2	2	2	2	2	2	3	2	3	2	3	3	3	4	3	3	1	3	3	1	3	2	3	3	2	2	2	3	3	3
2	31	3	3	3	3	3	3	2	3	3	3	2	1	1	1	1	2	2	2	2	2	1	1	1	1	2	1	1	2	2	2	2	2	2	2	2	2	2	2	2	2	2	2	2	2	4	3	3	3
1	32	2	1	1	1	1	1	2	2	2	2	2	2	1	1	1	1	1	1	1	1	1	1	1	1	2	2	2	2	2	2	2	2	2	2	2	2	2	2	2	2	2	2	2	2	2	2	2	2
2	30	2	3	3	3	3	3	3	3	3	3	2	1	1	1	1	1	1	1	1	1	1	2	2	1	3	1	2	1	1	3	1	1	1	1	1	3	3	2	1	3	2	1	1	1	1	3	2	1
2	30	1	3	2	3	3	2	3	1	1	1	2	2	2	2	1	2	1	2	2	2	2	2	1	2	4	4	4	4	4	4	4	4	4	4	4	4	4	4	4	4	4	4	4	4	4	1	1	1
2	38	2	2	2	2	1	2	2	2	1	1	1	1	1	1	1	1	1	1	1	1	1	1	1	1	2	1	2	1	1	1	1	2	1	2	3	3	3	3	3	3	3	3	3	3	3	3	2	3
2	35	3	2	2	1	3	3	3	3	3	3	2	2	2	2	1	1	1	2	1	1	2	1	1	2	4	2	2	2	2	2	2	2	2	2	2	2	2	2	2	2	2	2	2	2	2	3	3	3
2	43	3	3	3	3	3	3	1	1	3	1	2	2	2	2	2	2	2	2	2	2	2	1	1	2	2	1	1	4	2	2	1	2	1	1	1	1	1	1	1	1	1	2	3	1	1	3	2	1
2	48	1	3	3	3	3	3	1	1	3	1	2	1	2	1	1	2	2	2	1	2	2	1	1	2	1	1	1	1	1	1	1	1	1	1	1	1	1	1	1	1	1	1	1	1	1	2	2	2
2	37	3	3	3	3	3	3	3	3	3	3	2	2	2	2	1	2	2	2	2	2	2	2	2	2	2	2	3	1	3	4	1	1	1	1	1	1	1	1	1	1	1	1	1	1	1	3	1	1
2	39	3	3	3	3	3	3	3	3	3	3	2	2	2	2	2	2	2	2	2	2	2	1	1	2	1	1	1	1	1	1	1	1	1	1	1	1	1	1	1	1	1	3	1	1	1	2	1	1
1	35	2	2	2	2	2	3	3	3	3	3	1	1	1	1	1	1	1	1	1	1	1	1	1	1	3	3	3	3	3	3	3	3	3	3	3	3	3	3	3	3	3	3	3	3	3	1	2	2
2	31	3	3	3	3	3	3	1	1	3	2	1	2	1	2	1	1	1	2	1	1	1	1	1	2	2	2	3	1	2	2	1	2	4	2	1	1	3	3	2	2	1	1	1	1	1	3	3	3
2	49	3	3	3	3	3	3	3	1	1	3	1	2	1	2	1	1	1	1	1	2	2	2	2	2	3	3	2	2	2	1	3	2	2	2	2	2	2	2	1	2	2	3	2	2	2	2	2	2
2	32	3	2	3	2	2	2	3	2	3	3	2	1	2	2	2	2	2	2	2	2	2	2	1	2	2	1	1	1	1	2	1	2	2	1	1	1	2	2	1	1	1	2	1	1	2	2	1	1
2	45	3	3	3	1	3	1	2	2	3	2	2	2	2	2	1	2	2	2	2	2	2	1	1	2	1	1	1	3	1	3	1	3	3	1	1	1	1	1	1	1	1	3	3	2	1	2	2	1
2	39	2	1	1	3	3	1	1	1	1	1	1	2	2	1	1	1	1	2	1	2	2	1	2	2	1	1	1	1	1	1	1	1	1	1	1	1	2	1	1	1	1	1	1	1	1	3	2	1
2	44	2	2	2	2	2	2	1	1	1	1	1	1	1	1	1	1	1	1	1	1	1	1	1	1	2	1	1	1	1	2	2	2	3	1	1	1	2	1	1	1	1	1	1	1	1	2	2	1
2	37	1	1	3	3	3	1	1	1	3	2	2	1	1	2	1	1	1	2	2	2	1	2	1	2	2	2	1	3	1	2	1	2	1	1	2	2	2	1	1	2	1	3	1	1	1	3	2	1
2	37	1	3	3	3	3	1	1	1	1	3	2	1	2	1	1	2	2	2	2	2	2	2	1	2	3	2	2	1	2	2	3	3	1	3	1	2	2	1	1	3	1	3	1	1	3	2	2	1
1	37	1	1	1	2	3	2	1	1	1	1	2	2	2	2	1	1	2	1	2	2	2	2	2	2	2	2	1	1	2	2	1	3	3	1	1	2	1	1	1	1	3	3	3	2	3	3	2	2
2	31	2	2	3	3	2	2	2	2	2	2	1	1	1	1	2	1	1	2	2	2	2	2	2	2	4	4	4	4	4	4	4	4	4	4	4	4	4	4	4	4	4	4	4	4	4	2	2	2
2	48	3	3	3	3	3	3	3	3	3	3	1	1	1	2	1	1	1	1	1	1	1	1	1	2	1	2	1	1	2	1	1	1	1	2	1	1	2	1	1	1	1	2	1	1	2	2	2	3
1	36	3	3	2	3	3	3	3	3	3	3	1	1	1	1	1	1	1	1	1	1	1	1	1	1	2	2	2	2	2	2	2	2	3	2	2	2	2	2	2	2	2	2	2	2	2	3	2	2
2	29	3	3	3	3	3	2	3	3	3	2	1	1	1	1	1	1	1	1	1	1	1	1	1	1	2	2	2	2	3	2	3	2	3	2	2	3	3	2	2	3	1	2	1	1	1	2	2	3
2	39	3	3	3	3	3	3	3	1	3	3	1	2	2	1	1	1	1	1	1	1	2	1	1	2	4	2	2	2	2	2	2	4	4	2	4	2	4	4	2	4	3	4	4	4	4	3	3	3
2	51	3	3	2	2	1	1	1	1	3	3	1	2	2	2	1	1	2	1	2	1	1	1	1	2	2	1	1	1	1	2	2	3	3	1	3	2	3	1	1	1	2	1	1	1	1	2	1	1
2	35	1	3	3	3	3	2	3	1	1	3	2	2	2	1	1	1	1	2	1	1	2	2	2	2	4	4	1	4	1	1	4	1	1	1	4	4	4	4	4	4	4	4	4	4	4	3	3	2
2	34	3	3	1	3	1	1	1	1	1	2	1	2	2	1	1	2	1	2	1	2	2	1	1	2	2	2	1	1	2	1	1	2	1	1	1	1	1	1	1	1	1	1	1	1	1	1	3	1
2	33	1	1	2	1	1	1	1	1	1	1	2	2	2	2	2	2	2	2	2	2	2	2	2	2	1	1	1	1	1	1	1	1	1	1	1	1	1	1	1	1	1	1	1	1	1	1	1	1
2	42	1	3	3	3	3	1	1	1	1	2	2	2	2	2	1	1	2	2	2	2	2	1	1	2	2	2	1	2	1	3	1	3	3	1	2	1	3	3	1	1	1	2	1	1	1	3	3	2
1	41	3	2	2	1	3	2	1	1	1	1	2	2	2	2	2	2	2	2	2	2	2	1	1	2	1	1	3	1	1	1	2	2	1	1	1	1	1	1	1	1	1	2	1	1	1	2	2	1
2	33	3	3	3	3	2	2	2	2	2	2	2	2	2	2	1	2	2	2	2	2	2	1	1	2	1	1	1	1	1	1	1	1	1	1	1	1	1	1	1	1	1	1	1	1	1	1	2	1
1	38	3	3	3	3	3	3	3	3	3	3	2	2	2	2	2	2	2	2	2	2	2	2	2	2	2	1	2	1	1	1	1	1	1	2	1	2	1	2	1	2	1	2	1	1	2	2	2	2
2	39	3	2	2	2	3	3	2	2	2	1	2	1	2	2	1	2	2	2	2	2	2	2	2	2	2	1	1	1	2	1	1	1	1	1	1	1	1	1	1	1	1	1	1	1	1	1	2	1
1	30	3	3	3	3	3	3	3	3	3	3	2	2	2	2	2	2	2	2	2	2	2	2	2	2	3	3	3	3	3	3	3	3	3	3	3	3	3	3	3	3	3	3	3	3	3	3	3	3
1	37	3	3	3	3	3	3	1	1	1	1	1	1	1	1	1	1	1	1	1	1	1	1	1	1	2	1	1	1	2	2	1	2	1	2	1	2	1	1	1	2	1	1	1	1	1	2	1	2
2	28	3	3	3	2	2	2	1	1	2	2	1	1	2	1	1	1	1	1	1	1	1	1	1	1	2	1	2	2	2	2	3	3	2	1	2	2	1	2	1	1	1	1	2	1	1	2	2	2
1	34	3	3	3	3	3	3	3	3	3	3	2	1	1	2	1	1	1	1	1	1	2	2	1	2	3	2	2	3	3	1	1	1	1	1	3	3	3	3	3	3	1	3	3	3	1	3	3	3
2	39	3	3	3	3	3	3	3	3	3	3	1	1	1	1	1	1	1	2	1	1	2	2	2	2	4	3	3	3	3	3	3	3	3	3	4	4	3	3	4	3	3	3	3	3	4	3	3	3
2	30	3	3	3	3	3	3	1	1	1	1	1	1	1	1	1	1	1	2	1	1	1	1	1	2	3	2	3	1	2	2	2	2	1	3	1	1	2	2	3	2	2	2	2	3	2	3	2	2
2	33	3	3	3	3	3	3	3	2	3	3	1	1	1	1	1	1	1	1	1	1	1	1	1	2	3	4	4	4	3	4	4	4	4	4	4	4	4	4	4	4	2	4	4	4	1	3	3	3
1	41	1	1	1	1	3	3	1	1	1	1	2	2	1	1	1	1	1	2	2	1	2	2	1	2	1	2	1	1	1	2	1	2	1	1	1	2	2	1	1	1	1	2	1	1	1	3	1	1
2	37	3	1	1	1	1	3	3	3	3	2	2	2	2	2	2	2	2	2	2	2	2	1	1	2	2	1	1	2	2	1	1	2	2	1	3	1	1	3	2	3	1	3	1	1	3	3	3	3
2	46	1	1	1	1	2	2	1	1	1	2	2	2	2	1	2	2	1	2	2	1	2	1	1	2	3	2	1	2	2	1	1	3	3	3	3	3	3	3	3	3	3	3	3	3	3	1	3	2
2	36	3	3	1	3	3	1	1	1	1	1	2	2	2	2	1	1	1	2	2	1	2	2	2	2	2	3	2	4	2	2	4	3	2	2	4	4	4	4	4	4	1	4	4	4	2	3	2	1
2	48	1	1	1	3	1	1	1	1	1	1	2	2	2	2	2	2	2	2	2	2	2	1	1	2	1	1	1	1	1	1	1	1	1	1	1	1	1	1	1	1	1	1	1	1	1	2	2	2
2	37	2	3	2	3	2	3	2	2	2	2	2	2	2	2	2	2	2	1	1	2	1	2	2	2	1	1	3	2	1	1	1	3	3	1	2	3	3	3	2	3	1	2	2	1	3	2	2	1
2	42	3	3	3	3	3	3	3	1	3	1	1	1	1	1	1	1	1	1	1	2	2	1	1	1	2	3	1	3	2	2	3	3	3	1	3	3	1	4	2	1	3	3	3	3	1	2	3	1
2	28	3	3	3	3	3	3	3	3	3	2	2	2	2	2	2	2	2	2	2	2	2	2	2	2	4	4	4	4	4	4	4	4	4	4	4	4	4	4	4	4	4	4	4	4	4	1	1	1
1	32	3	3	2	1	2	1	1	1	2	3	2	2	1	2	1	1	1	1	1	1	2	2	1	2	2	1	1	1	2	2	1	2	1	1	1	1	1	1	1	1	1	1	2	1	3	3	2	1
2	34	3	3	3	3	3	3	1	1	1	1	1	1	1	1	1	1	1	2	1	2	2	1	1	2	1	1	1	1	1	1	1	1	1	1	1	1	1	1	1	1	1	1	1	1	1	2	2	1
2	50	1	1	1	1	3	1	3	1	1	1	2	2	2	2	1	1	2	1	1	2	2	2	1	2	1	2	2	3	2	2	2	2	3	2	2	2	3	2	2	2	2	4	4	4	4	3	3	3
2	30	3	3	3	3	3	3	1	1	1	2	2	2	1	1	2	2	1	1	1	1	1	2	2	2	1	2	1	2	1	2	2	2	2	2	1	2	2	2	1	2	1	4	3	1	1	1	1	1
2	43	3	2	3	3	3	3	3	1	1	1	1	1	1	1	1	1	2	1	1	1	1	1	2	1	2	3	3	3	3	2	3	2	2	1	3	3	3	3	3	2	3	2	2	2	1	3	3	3
2	33	3	3	3	3	3	2	3	2	3	2	2	2	2	2	1	1	1	1	1	1	1	1	1	1	2	1	2	1	2	2	1	2	2	1	2	2	2	2	2	2	2	2	2	2	2	3	3	3
1	32	3	2	2	1	3	1	3	1	2	1	2	2	2	2	2	2	2	2	2	2	2	1	1	2	1	1	1	1	1	1	1	1	1	1	1	1	1	1	1	1	1	1	1	1	1	2	1	2
1	32	3	3	3	3	3	3	3	2	3	3	1	1	1	1	1	1	1	1	1	1	1	1	1	1	2	2	2	2	2	2	2	2	2	2	2	2	2	2	2	2	2	2	2	2	2	3	3	3
2	34	2	1	1	3	3	2	1	1	1	3	2	2	2	2	1	2	2	2	2	2	2	1	1	2	1	2	2	1	2	2	4	2	2	2	1	2	2	1	1	1	1	2	2	2	1	3	2	3
1	26	1	1	1	1	1	1	1	1	1	1	1	1	1	1	1	1	1	1	1	1	1	1	1	1	3	3	3	3	3	3	3	3	3	3	3	3	3	3	3	3	3	3	3	3	3	3	3	3
1	35	3	3	3	3	3	3	3	3	3	2	1	2	1	2	1	2	1	2	1	2	1	2	2	2	1	1	2	1	1	1	1	1	1	1	1	1	1	1	1	1	1	1	1	1	1	3	3	3
1	38	3	3	3	3	3	3	2	2	2	2	1	1	1	1	1	1	1	1	1	2	2	1	1	1	3	4	3	4	4	4	4	3	4	4	4	4	3	4	3	4	4	4	4	4	4	3	3	3
1	39	3	1	1	3	3	3	3	2	3	3	2	2	2	2	1	1	2	2	2	1	2	2	1	2	4	4	3	4	3	4	3	4	3	3	4	4	3	4	3	4	2	4	4	3	2	3	2	1
1	49	1	1	1	1	2	1	1	1	1	2	1	1	1	1	1	1	1	1	1	1	1	1	1	1	2	1	1	1	2	2	1	1	1	1	1	1	1	1	1	1	1	1	1	1	1	2	2	2
1	34	3	3	3	3	3	3	3	2	3	2	1	1	1	1	1	1	1	1	1	1	1	2	1	2	3	4	3	3	4	3	2	3	4	3	4	3	2	3	2	3	3	2	3	2	2	3	3	3
1	36	3	3	3	3	3	3	3	1	2	1	1	1	2	2	1	1	1	2	1	1	2	1	2	1	2	1	2	2	2	1	2	3	1	3	1	1	2	2	1	2	2	2	1	1	1	3	3	3
2	33	3	3	3	3	3	3	1	1	3	3	2	1	1	1	2	2	2	1	1	2	2	1	1	1	1	3	1	1	3	1	1	1	1	3	3	3	3	3	1	3	3	1	3	3	3	3	3	3
2	24	1	1	2	1	1	1	2	1	2	2	1	1	1	1	1	1	1	1	1	1	1	1	1	1	2	3	3	4	4	4	2	2	3	2	3	3	3	3	3	3	3	3	3	3	3	2	2	2
2	24	3	3	2	2	3	1	2	1	3	1	2	1	2	2	1	2	2	1	1	2	2	2	2	2	3	1	2	1	2	1	1	1	2	2	2	2	2	1	2	2	2	2	1	2	1	2	1	1
1	45	3	3	3	3	3	3	3	3	3	3	2	1	1	1	1	1	1	2	1	2	2	2	2	2	3	3	3	3	3	3	3	3	3	3	3	3	3	3	3	3	3	3	3	3	3	1	1	1
2	25	2	3	2	3	3	2	2	2	2	2	1	1	2	2	1	2	1	2	1	2	2	1	2	2	1	1	2	1	1	1	2	2	1	1	2	3	2	1	1	2	1	3	2	3	2	2	3	2
1	26	3	3	3	3	3	3	1	1	2	1	1	1	1	2	2	2	1	2	1	2	2	2	1	1	2	2	1	1	2	2	2	1	2	1	1	1	1	1	1	2	1	2	1	1	1	3	2	2
1	25	3	3	1	3	3	2	3	2	3	3	2	2	1	1	2	2	2	2	1	2	2	2	1	2	2	4	1	1	3	2	1	2	2	2	1	2	1	1	1	2	1	3	1	2	2	3	3	2
1	42	3	3	2	3	3	3	3	3	3	3	1	1	1	2	1	1	1	1	1	1	2	2	2	2	4	4	4	4	2	2	2	2	2	2	2	3	4	3	3	3	3	3	3	3	3	3	2	1
2	33	3	1	1	1	3	1	1	1	1	1	2	2	2	2	1	1	1	2	2	2	2	1	1	2	1	1	1	1	1	2	1	1	2	2	1	1	1	1	1	2	1	2	1	1	2	1	1	1
2	30	1	1	1	1	3	1	1	1	1	1	2	2	2	2	2	2	2	2	2	2	2	1	1	2	1	1	2	1	1	1	1	1	1	1	1	1	1	1	1	1	1	1	1	1	1	2	2	2
1	25	3	3	3	3	3	2	2	2	3	2	2	2	1	2	2	2	2	1	1	1	2	1	1	2	3	4	4	1	3	3	4	4	2	4	2	3	4	2	2	4	1	1	4	1	1	3	3	3
1	29	2	2	2	2	2	2	3	1	2	2	1	1	1	1	1	1	1	1	1	2	2	1	1	1	3	1	2	1	2	2	1	3	2	4	3	3	4	4	3	4	3	4	2	1	4	3	3	3
1	47	3	3	3	3	3	3	3	1	1	1	2	1	1	2	1	2	1	2	1	2	2	1	2	1	2	4	2	3	2	1	2	1	1	1	1	2	3	1	1	1	1	2	2	2	1	3	3	3
2	23	2	1	3	2	3	1	3	1	3	2	1	2	2	2	2	2	2	2	1	1	1	1	1	1	2	2	1	1	4	3	3	4	1	4	2	3	3	1	3	1	2	2	2	2	2	3	1	2
2	40	1	2	1	1	1	2	1	1	3	1	1	2	2	2	1	1	2	2	2	1	2	1	2	2	1	1	1	1	1	1	1	1	1	1	1	1	1	1	1	1	1	1	2	1	1	2	1	2
2	34	3	3	3	3	3	3	3	1	3	1	2	2	2	2	1	1	2	1	1	1	1	2	2	2	3	2	2	3	2	1	2	2	1	2	2	2	1	2	2	2	4	3	2	3	4	2	1	2
2	29	3	2	2	2	3	3	3	1	2	3	1	1	1	1	2	2	2	2	1	1	1	2	2	1	2	3	4	3	3	3	2	2	2	3	3	3	3	2	2	2	3	3	2	3	2	2	2	2
2	35	1	1	1	1	1	1	1	1	1	1	2	2	2	2	1	1	2	2	2	2	2	2	2	2	1	1	1	1	1	1	1	1	1	1	1	1	1	1	1	1	1	1	1	1	1	2	1	2
2	34	3	3	3	3	3	3	1	1	1	3	2	2	2	2	2	2	2	2	2	2	2	2	2	2	2	2	3	1	3	1	1	2	3	1	2	1	1	1	1	1	1	2	1	2	2	3	2	3
2	39	2	3	2	3	3	3	3	1	2	1	2	1	2	2	1	1	2	2	1	2	2	2	2	2	1	2	1	1	2	1	2	4	4	3	1	1	2	2	1	1	1	3	3	3	3	2	2	2
2	35	3	2	3	3	3	3	3	2	3	3	1	1	1	1	1	1	1	1	1	1	1	1	1	1	1	2	4	2	4	1	1	1	3	2	1	4	3	2	2	2	2	2	2	2	1	3	2	3
1	36	3	3	3	3	3	3	3	1	1	1	2	2	2	1	1	1	1	2	1	2	2	1	1	1	1	1	1	1	1	1	1	1	1	1	1	1	1	1	1	1	1	1	1	1	1	1	1	1
2	35	3	3	3	3	3	3	3	1	1	1	2	2	2	2	2	2	1	2	1	2	2	1	1	2	1	1	1	2	2	2	2	3	2	2	2	2	2	2	2	2	2	2	2	2	2	2	1	1
2	49	3	2	1	2	3	3	3	1	3	3	1	1	1	2	1	1	1	2	1	2	1	2	2	2	2	1	4	2	4	2	2	2	2	2	2	2	2	2	2	2	2	2	2	2	2	3	3	3
1	53	2	1	1	1	1	1	2	1	2	2	1	1	2	1	1	1	1	1	1	2	2	1	1	1	1	2	3	3	3	3	3	2	2	3	3	2	2	3	3	3	2	3	3	2	1	3	3	3
2	38	2	1	1	1	3	2	1	1	1	1	2	2	1	1	1	1	1	1	1	2	2	1	1	2	2	1	1	1	1	1	1	1	1	1	1	1	1	1	1	1	1	1	1	1	4	3	2	1
1	38	3	3	3	3	3	3	3	3	3	3	1	1	1	1	1	1	1	1	1	1	1	2	1	1	4	4	4	4	4	3	2	3	4	4	4	4	4	3	3	4	4	4	4	4	4	1	1	1
2	38	3	3	3	3	3	3	3	3	3	3	1	1	2	1	1	1	1	2	1	1	2	1	1	2	3	2	2	1	2	1	2	2	2	3	2	2	2	3	2	3	2	2	3	2	2	3	3	2
2	43	3	3	3	1	3	1	1	1	1	1	2	2	2	2	2	2	2	2	2	2	2	2	1	2	3	1	1	1	1	1	1	1	2	3	1	1	2	2	1	3	1	3	2	1	2	1	1	1
2	42	3	1	2	2	1	3	1	1	2	1	2	2	2	2	1	1	1	2	2	2	2	1	2	1	1	2	1	1	1	1	1	1	1	2	1	1	2	1	1	2	2	1	1	1	1	2	1	1
1	39	3	3	3	3	3	3	3	3	3	3	2	2	2	2	2	2	2	2	2	2	2	2	2	2	2	4	4	4	4	4	4	4	4	4	4	4	4	4	4	4	4	4	4	4	4	2	2	2
2	39	2	1	1	3	3	2	2	2	2	2	1	1	1	1	1	1	1	2	1	1	2	2	1	1	4	2	4	2	2	2	4	4	4	4	4	4	4	4	2	4	2	4	2	4	2	3	3	3
2	37	3	2	3	3	3	3	3	1	3	2	2	1	2	2	1	1	2	2	1	2	2	1	1	2	2	1	1	1	1	1	1	2	2	2	1	1	2	2	1	2	1	2	1	2	2	3	3	2
1	37	1	1	1	1	1	1	1	1	1	1	1	1	1	1	1	1	1	1	1	1	1	2	2	2	2	1	2	1	2	1	1	1	2	2	1	2	1	1	1	1	1	1	1	1	1	3	3	3
2	41	3	3	3	3	3	3	1	1	1	1	2	1	1	2	2	2	1	1	1	2	2	1	1	2	3	2	2	1	1	3	1	2	1	2	1	2	2	1	1	1	1	2	1	1	1	1	1	1
2	46	1	1	1	3	1	1	1	1	1	3	2	2	2	2	2	2	2	2	1	2	2	1	1	1	1	1	1	1	1	1	1	1	1	1	1	1	1	1	1	1	1	1	1	1	1	1	1	2
2	43	1	3	1	3	3	3	3	2	2	3	2	1	1	2	2	1	1	2	1	1	1	2	2	1	2	2	1	1	1	1	1	1	1	1	1	1	1	1	1	1	1	2	1	1	1	3	1	1
2	48	1	1	1	1	1	1	1	1	1	1	2	2	2	2	1	2	2	2	2	2	2	1	1	2	1	1	1	1	1	1	1	1	1	1	1	1	1	1	1	1	1	1	1	1	1	1	1	1
1	48	1	1	1	1	3	1	1	1	1	1	2	2	2	2	2	2	2	2	2	2	2	1	1	2	2	2	1	2	1	1	1	2	1	1	1	1	1	1	1	1	1	2	1	1	1	1	2	1
2	40	1	1	1	1	1	1	1	1	1	1	1	1	2	2	1	2	1	2	2	2	2	2	1	2	1	1	1	1	1	1	1	1	1	1	1	1	1	1	1	1	1	1	1	1	1	1	1	2
2	45	2	3	1	1	3	3	3	3	1	1	1	2	1	2	1	1	1	2	2	2	2	2	1	2	1	2	1	1	1	2	1	1	1	1	1	1	2	1	1	1	1	2	1	2	1	2	1	2
1	48	1	1	1	1	1	1	1	1	1	1	2	2	2	2	1	2	1	2	2	2	2	1	1	2	1	1	1	1	1	1	1	1	1	1	1	1	2	1	1	1	1	1	1	1	1	1	1	1
2	41	1	1	2	3	3	1	1	1	1	1	2	2	2	2	1	2	1	2	2	2	2	1	1	1	1	2	1	4	1	2	2	2	3	3	3	3	3	2	1	1	3	3	3	1	3	3	3	2
1	32	3	3	3	3	3	3	3	3	2	3	1	1	1	1	1	1	1	1	1	1	2	2	2	1	3	3	3	1	1	3	3	3	2	3	3	3	2	3	2	2	4	2	3	1	2	3	3	3
2	39	1	1	2	3	3	2	2	2	2	2	1	1	2	2	1	1	1	2	2	2	2	2	2	2	2	1	2	2	2	2	2	2	2	2	2	2	2	2	2	2	2	2	2	2	2	3	3	2
2	31	1	1	3	2	3	1	2	3	1	3	2	2	1	2	1	1	1	2	1	2	2	1	1	1	3	3	2	3	2	3	3	2	3	3	2	3	3	2	3	1	1	1	3	2	3	3	2	3
2	36	3	3	3	3	3	3	3	3	3	3	1	1	1	1	1	1	1	1	1	1	1	1	1	2	2	1	1	1	3	2	1	3	1	3	1	3	1	2	1	2	1	1	1	1	1	3	3	3
2	35	3	3	3	3	3	2	2	2	2	3	2	2	2	1	2	2	2	2	1	1	2	1	1	2	2	1	1	1	2	2	1	1	1	1	1	1	1	1	1	1	1	2	1	1	1	2	1	1
2	35	3	3	3	3	3	3	3	3	3	3	1	1	1	1	1	1	1	1	1	1	1	2	2	2	3	4	3	3	3	3	3	3	3	4	3	3	3	3	3	3	3	3	3	2	2	3	3	3
1	37	1	3	3	3	3	3	2	2	3	3	1	1	2	1	1	1	1	1	1	1	2	1	1	2	2	1	3	1	2	3	1	3	3	3	2	3	3	3	1	1	2	3	2	1	4	3	3	3
2	38	1	3	2	3	3	3	3	3	2	2	2	2	1	1	1	1	1	2	1	2	2	2	1	2	2	1	2	1	1	1	1	1	3	1	1	1	2	1	1	1	1	1	1	1	1	3	2	1
1	42	3	1	1	1	3	3	3	3	3	3	2	2	2	2	2	2	2	2	2	2	2	1	1	2	2	1	1	1	1	2	1	2	2	2	2	2	2	2	2	2	2	2	2	2	2	2	1	1
1	38	1	1	1	3	3	2	1	1	2	2	1	1	1	1	1	1	1	1	1	1	1	1	1	1	1	1	1	1	1	1	1	1	1	1	1	1	1	1	1	1	1	1	1	1	1	1	1	2
2	36	2	3	3	3	3	3	3	3	3	3	1	1	1	1	1	1	1	1	1	1	1	1	1	1	2	3	3	1	1	1	1	2	3	3	3	2	2	3	3	3	2	2	2	2	2	3	2	2
1	38	3	3	2	3	2	2	2	2	3	2	2	2	2	2	1	1	2	2	2	1	1	2	2	2	2	1	2	1	1	1	1	2	1	1	1	1	2	1	2	1	1	1	1	1	2	3	3	3
1	37	2	3	3	3	3	3	3	2	3	3	1	1	1	1	1	1	1	1	1	1	1	2	2	1	2	2	2	3	2	2	2	2	2	2	2	2	2	2	2	2	2	2	2	2	3	3	3	3
2	39	1	1	1	3	1	2	1	1	1	3	1	2	1	2	1	1	1	2	2	1	2	2	1	2	2	2	1	1	2	2	2	1	1	2	2	1	2	1	1	2	1	2	2	1	2	3	3	3
1	27	3	1	1	1	1	1	1	1	1	1	2	2	2	1	2	2	2	2	2	2	2	1	1	2	1	1	1	1	1	2	1	1	1	1	1	1	2	1	1	1	1	2	1	1	1	3	3	1
2	36	3	3	3	3	3	3	3	3	3	3	2	2	2	2	2	2	2	1	2	2	2	2	2	2	3	3	3	3	3	3	3	3	3	3	3	3	3	3	3	3	3	3	3	3	3	3	3	3
2	35	3	3	3	3	3	3	1	1	3	1	2	1	1	1	1	1	1	1	2	1	1	2	2	2	2	1	2	1	1	2	1	3	1	2	1	2	2	2	1	2	1	1	1	1	1	3	3	2
2	30	2	2	2	2	2	2	2	2	2	2	2	2	2	2	2	2	2	2	2	2	2	2	2	2	2	2	1	2	1	1	1	1	1	1	1	1	1	1	1	1	1	1	1	1	1	3	3	3
2	40	3	3	3	3	3	3	3	3	3	3	1	1	1	1	1	1	1	1	1	1	1	2	2	2	3	3	4	2	3	3	3	3	2	4	4	4	4	4	3	4	4	3	3	3	3	3	3	3
2	38	3	3	3	3	3	3	3	3	3	3	1	1	1	1	1	1	1	1	1	1	1	1	1	1	1	2	1	1	1	1	1	1	1	1	1	1	2	1	1	2	2	2	1	1	2	3	3	3
2	41	3	3	3	3	3	3	1	1	1	1	2	2	2	2	2	2	2	2	2	2	2	1	1	2	2	2	3	3	3	3	2	3	3	2	2	2	3	2	2	2	1	3	2	1	1	3	3	1
2	41	1	1	1	1	1	1	1	1	1	1	2	2	2	2	2	2	2	2	2	2	2	1	1	2	2	2	1	1	1	1	1	1	1	1	1	1	1	1	1	1	1	1	1	1	1	2	1	1
2	36	2	2	3	3	3	2	2	2	2	2	2	2	2	1	1	1	1	1	1	1	1	1	1	1	1	1	1	1	1	1	1	1	1	1	1	1	1	1	1	1	1	1	1	1	1	2	2	2
2	49	3	3	3	3	3	3	3	2	3	2	2	1	2	2	1	1	1	2	1	1	2	1	1	2	3	2	4	2	2	2	1	2	2	1	2	1	1	1	1	2	1	4	4	2	1	3	3	2
2	35	3	3	3	3	3	3	3	3	3	3	1	1	2	2	2	2	1	2	1	1	2	1	1	2	2	2	2	2	2	2	2	2	2	2	2	2	2	2	1	1	2	2	2	1	1	2	2	2
2	40	3	3	3	3	3	3	3	3	3	3	2	2	2	2	1	2	1	2	2	2	2	1	1	2	2	1	3	2	3	2	1	2	2	1	1	2	1	1	1	2	2	2	2	1	1	2	1	1
2	36	3	3	3	3	3	3	3	3	3	3	2	2	2	2	2	2	2	2	2	2	2	2	2	2	3	4	2	3	4	3	2	3	3	4	3	4	3	3	3	3	3	3	4	3	3	3	3	2
2	27	3	3	3	3	3	3	3	2	3	2	1	1	1	1	1	1	1	2	1	2	2	1	1	2	2	1	2	1	2	2	2	2	2	2	1	2	2	2	2	2	1	2	2	2	1	2	3	3
2	42	2	1	3	2	3	2	2	1	1	1	2	1	1	2	1	1	1	2	2	2	2	1	1	2	2	1	1	1	1	1	1	1	1	1	1	1	1	1	1	1	1	2	1	1	1	2	1	1
2	34	3	1	1	1	3	1	1	2	3	3	1	2	1	2	1	2	1	2	2	1	1	1	1	1	2	1	3	2	3	3	1	4	3	4	4	4	3	2	2	3	1	1	1	1	1	2	2	2
2	45	3	3	3	3	3	3	1	1	3	3	1	1	1	1	1	1	1	2	1	1	1	2	2	2	3	4	2	4	3	3	2	3	2	1	2	3	3	2	1	1	3	4	4	3	4	3	3	3
2	36	3	3	3	3	3	3	3	3	3	3	2	2	2	2	2	2	1	2	2	2	2	1	1	2	2	1	1	1	1	1	1	1	1	1	1	1	1	1	1	1	1	1	1	1	1	1	1	1
2	46	2	1	2	3	1	3	1	1	1	1	1	1	1	1	1	2	1	1	1	1	2	2	2	2	2	1	1	1	3	3	3	2	2	2	2	2	2	2	2	2	2	2	2	2	2	3	3	3
2	44	3	2	3	3	3	2	2	2	3	2	2	2	2	1	1	2	2	2	2	2	2	1	1	2	2	2	1	2	1	2	2	2	1	1	2	2	2	1	3	2	1	2	2	2	1	2	3	2
2	48	3	1	3	3	3	3	1	1	1	3	1	1	1	1	1	1	1	1	1	1	2	1	1	2	3	3	2	2	2	3	1	3	2	2	2	2	2	2	2	3	3	3	2	2	2	3	3	3
2	23	2	3	3	3	3	1	3	1	3	3	2	1	2	1	1	2	2	1	1	2	2	1	1	2	3	1	3	1	4	1	1	1	3	2	2	2	3	1	1	2	3	3	1	1	1	1	3	2
2	32	2	2	2	2	2	2	2	2	2	2	2	2	2	1	1	1	1	1	1	2	2	1	1	2	3	1	4	1	1	1	1	4	1	3	2	3	3	1	1	1	3	3	3	3	1	2	1	1
2	42	3	3	1	3	3	2	1	1	1	3	1	1	2	2	1	2	1	2	1	2	2	2	1	2	2	1	1	2	1	2	2	2	1	2	2	2	2	1	2	2	2	2	1	1	1	2	3	2
2	33	3	3	3	3	3	3	1	1	3	1	2	2	2	2	1	1	1	2	1	2	2	1	1	1	2	1	1	1	1	1	1	2	1	1	1	1	2	1	1	1	1	3	3	2	2	1	1	1
1	39	3	1	1	1	1	1	1	1	2	1	2	2	2	2	2	2	2	2	2	2	2	1	1	2	3	3	1	3	1	1	1	3	3	1	3	3	3	3	3	1	1	3	3	1	1	2	2	1
2	43	3	3	3	3	3	3	1	1	3	3	2	2	2	2	1	2	2	2	2	2	2	1	1	2	1	1	2	1	1	1	1	2	1	1	2	2	2	2	1	2	1	2	1	1	2	2	2	2
2	33	1	1	1	1	3	1	1	1	1	1	2	2	2	2	1	1	2	2	2	2	2	1	1	2	1	1	1	1	1	1	1	1	2	1	1	1	1	1	1	1	1	2	1	2	1	1	1	1
1	37	3	3	3	3	3	3	3	2	3	3	1	1	1	1	1	1	1	1	1	1	1	1	1	1	2	3	3	1	1	1	1	2	1	1	1	2	2	2	2	2	2	2	1	1	2	3	3	3
1	33	3	3	2	3	3	3	1	1	2	1	1	1	1	1	1	1	1	1	1	1	2	2	1	1	2	2	2	3	3	1	1	2	1	1	1	2	2	2	2	2	1	1	1	2	2	3	3	3
1	31	1	1	3	3	3	2	1	1	3	1	2	2	2	1	1	1	1	2	1	2	2	2	1	2	2	3	1	2	2	2	3	2	3	2	2	2	2	1	3	2	3	3	3	3	2	3	2	2
1	36	3	2	3	2	3	2	2	2	3	2	1	1	1	1	1	1	1	2	1	1	1	1	1	2	1	2	2	1	1	3	1	2	2	2	3	2	2	2	2	2	3	1	2	1	1	1	1	1
2	45	2	3	3	3	3	3	1	1	2	2	1	2	2	1	1	1	1	2	2	2	2	1	1	2	2	2	2	1	1	1	1	1	2	1	1	1	2	1	1	1	1	2	1	1	2	3	3	2
2	42	3	3	3	3	3	1	1	1	3	3	2	2	1	1	2	2	2	2	2	1	1	1	1	2	2	1	2	2	1	2	1	2	1	1	1	1	1	1	1	1	1	2	1	1	1	2	2	2
2	35	3	2	2	2	3	3	2	1	3	2	2	1	1	1	1	2	1	2	1	2	2	1	1	2	1	1	1	1	1	1	1	1	1	1	1	1	2	1	1	1	1	1	1	1	2	2	2	2
2	40	3	3	3	3	3	3	1	1	3	3	1	1	1	2	1	1	2	1	1	1	1	1	2	1	2	1	3	1	2	1	2	3	3	2	3	3	3	2	1	3	3	3	3	3	2	3	3	3
1	38	3	3	3	3	3	3	1	1	1	1	1	1	2	1	1	2	1	1	1	1	2	1	2	1	2	3	4	1	1	3	2	2	1	3	1	1	2	1	1	4	3	1	1	1	3	3	3	2
1	33	3	2	3	2	3	2	1	1	1	1	2	2	2	2	2	2	2	2	1	2	2	1	1	2	2	1	1	1	1	3	1	2	3	2	1	2	2	2	1	1	1	2	2	1	4	2	1	1
2	35	2	3	3	3	3	3	3	3	2	3	1	1	1	1	1	1	1	1	1	1	1	1	1	1	2	1	2	1	2	1	1	2	1	2	1	2	1	1	1	2	1	2	1	2	2	1	1	1
2	36	3	3	1	3	3	3	3	2	3	1	1	1	1	2	1	1	1	2	2	1	1	1	1	2	2	2	1	1	1	1	1	1	1	1	1	3	3	3	3	3	1	1	1	1	2	3	3	3
2	32	3	3	3	3	3	3	2	2	3	3	1	1	2	1	1	2	1	1	1	1	2	1	1	2	2	2	2	3	2	1	1	2	1	1	1	2	1	1	1	2	1	1	2	1	1	2	2	1
2	36	3	3	3	3	3	3	3	2	3	3	1	1	1	1	1	1	1	1	1	1	2	1	1	1	4	3	4	2	1	1	1	3	2	1	1	3	4	4	2	4	4	4	3	3	3	3	3	3
2	34	3	3	3	3	2	2	3	2	3	3	2	1	2	1	1	1	1	2	1	1	2	2	2	1	4	1	2	1	3	2	1	1	1	3	1	1	1	1	1	1	1	2	1	1	1	2	3	2
2	23	1	1	3	3	3	3	1	1	3	3	2	2	2	2	1	2	2	2	2	2	2	1	1	2	1	1	1	1	1	1	2	1	1	1	1	1	1	1	1	1	1	1	1	1	1	1	1	1
2	37	2	3	3	3	3	3	2	1	1	2	2	1	2	2	1	1	1	2	2	2	2	1	1	2	1	1	1	1	1	1	1	1	1	1	1	1	1	1	1	1	1	1	1	1	1	3	1	2
2	33	3	3	3	3	3	3	3	3	3	3	2	2	2	2	2	2	2	2	2	2	2	2	2	2	2	2	2	2	1	2	2	2	2	2	2	2	2	2	2	2	2	2	2	2	2	3	3	3
1	38	1	1	1	1	1	1	1	1	1	1	2	2	2	2	2	2	2	2	2	2	2	2	1	2	1	1	1	1	1	1	1	1	1	1	1	1	1	1	1	1	1	1	1	1	1	1	1	1
1	32	3	3	2	3	3	3	3	2	3	3	2	2	1	2	2	2	1	2	2	1	2	1	1	2	1	1	1	3	3	1	1	3	3	3	2	1	1	1	2	2	1	2	1	1	1	2	2	2
2	25	1	1	1	1	1	1	1	1	1	1	2	2	2	2	1	2	2	2	2	2	2	2	1	2	1	1	1	1	1	1	1	1	1	1	1	1	1	1	1	1	1	1	1	1	1	1	1	1
2	33	2	3	3	3	3	2	3	1	2	2	2	2	2	2	1	1	1	1	1	2	1	1	1	2	3	1	1	3	3	3	1	4	4	1	2	3	1	1	2	1	3	3	3	3	2	2	1	1
2	37	2	1	1	1	1	1	1	1	1	1	1	2	2	2	1	1	1	1	2	1	1	2	2	2	1	1	1	1	1	1	1	1	1	1	1	1	1	1	1	4	4	1	1	1	4	1	1	3
1	34	3	3	3	3	3	3	3	3	3	3	2	2	2	2	2	2	2	2	2	2	2	2	2	2	2	3	3	2	2	2	3	3	2	2	3	3	2	2	3	3	3	3	3	3	3	2	2	2
2	34	3	3	3	3	3	3	1	1	3	1	1	2	2	1	1	1	1	1	1	1	1	2	2	1	4	4	4	4	4	4	3	4	3	4	2	4	2	2	2	4	3	3	4	4	4	3	3	3
2	36	2	3	3	3	3	2	3	1	3	2	1	2	1	1	1	2	1	2	1	1	2	2	1	2	1	1	2	1	2	1	1	1	1	2	1	1	2	1	1	2	1	2	1	1	1	1	1	1
2	33	1	1	1	1	1	1	1	1	1	1	2	2	2	2	1	1	1	2	2	2	2	2	2	2	2	1	1	1	1	1	1	1	1	1	1	1	1	1	1	1	1	1	1	1	1	1	2	2
2	41	3	3	3	3	3	3	3	2	3	1	1	1	1	1	1	1	1	1	1	1	1	1	1	1	2	2	2	2	2	2	2	3	1	1	2	2	2	1	1	2	1	2	2	2	2	2	2	2
2	38	2	2	2	2	2	2	2	2	2	2	1	1	1	1	1	1	1	1	1	1	1	1	1	1	1	1	1	1	2	2	1	1	2	1	1	1	1	1	1	1	2	2	1	1	1	2	1	1
2	30	3	2	3	3	3	3	1	2	2	3	1	1	1	1	1	1	1	2	1	1	1	2	1	2	1	2	2	1	2	1	1	1	1	1	1	1	2	1	1	1	1	2	1	1	1	2	1	1
2	39	3	2	3	2	3	3	3	3	3	2	1	1	1	1	1	1	1	1	1	1	1	2	1	1	2	1	2	1	1	2	1	2	1	2	1	1	2	1	1	2	2	2	2	2	1	2	2	2
1	38	1	3	3	1	3	3	3	1	1	1	2	2	2	2	1	1	1	2	2	2	2	1	1	2	2	1	1	1	1	1	1	1	1	1	1	1	1	1	1	1	2	1	1	1	1	2	1	1
1	42	3	3	3	3	3	3	3	3	3	3	2	1	1	1	1	1	1	1	1	1	1	1	2	2	3	3	4	3	4	4	4	4	4	4	4	4	4	4	4	4	4	4	4	4	4	3	3	3
2	50	3	3	3	3	3	3	3	3	3	3	1	1	1	1	1	1	1	1	1	1	1	1	1	1	3	3	3	3	3	3	3	3	3	3	3	3	3	3	3	3	3	3	3	3	3	3	3	3
2	32	3	2	3	1	1	2	1	1	1	1	2	2	2	1	1	2	1	1	1	1	1	1	1	1	2	2	3	1	2	3	1	3	3	2	1	3	2	2	2	3	1	3	2	1	1	2	1	2
2	40	3	1	1	1	1	1	1	1	1	1	2	2	2	2	2	2	2	2	2	2	2	2	2	2	2	1	1	1	1	2	1	2	1	1	1	2	2	1	1	1	1	2	1	1	1	1	1	1
2	40	3	3	3	3	3	3	3	3	3	2	2	2	2	1	1	1	1	2	2	2	2	1	1	2	2	2	3	4	3	3	1	3	1	1	1	2	2	1	1	2	1	4	1	1	2	2	3	3
2	38	3	3	2	1	3	2	3	2	3	2	2	2	2	2	2	2	2	2	2	2	2	1	1	2	1	1	1	1	1	1	1	1	1	1	1	1	1	1	1	1	1	2	1	1	1	2	1	1
1	37	3	3	2	3	3	3	3	1	3	3	2	1	1	1	1	1	1	1	1	2	2	2	1	2	2	4	2	2	2	1	1	1	1	2	2	2	2	2	1	3	4	2	2	1	3	3	3	3
2	33	1	1	1	1	1	1	1	1	1	1	2	2	2	1	1	2	1	1	2	2	2	2	1	2	2	2	2	2	1	1	1	2	2	2	2	1	2	2	1	2	2	3	1	1	1	2	1	2
2	45	3	3	3	3	3	3	3	3	3	3	1	1	1	1	1	1	1	1	1	1	1	1	1	1	4	4	4	4	4	4	4	4	4	4	4	4	4	4	4	4	4	4	4	4	4	1	1	1
2	27	3	3	2	3	3	3	2	1	3	3	1	1	2	2	1	1	1	1	1	1	1	1	2	1	2	1	2	1	3	3	1	2	2	2	1	1	2	2	1	2	1	2	1	2	2	2	1	2
2	31	3	3	3	3	3	2	3	3	3	3	1	1	1	1	2	1	1	2	1	2	2	2	1	2	2	3	2	4	3	2	4	4	4	2	2	4	4	4	4	4	3	4	4	3	4	3	3	3
2	37	2	2	2	2	3	1	1	1	1	1	2	2	2	2	1	2	1	2	1	2	2	1	1	1	2	1	1	1	1	2	2	2	2	2	1	1	2	1	1	1	1	2	3	2	2	3	1	1
2	34	1	1	1	1	1	1	1	1	1	1	1	1	1	1	1	1	1	1	1	1	1	1	1	1	2	2	2	2	2	2	2	2	2	2	2	2	2	2	2	2	2	2	2	2	2	2	3	2
2	35	3	3	3	2	3	3	3	1	1	1	2	2	2	1	1	2	2	2	2	2	2	2	2	2	2	4	1	1	1	1	4	4	1	1	1	1	1	1	1	1	1	4	1	1	1	1	1	2
2	34	3	3	2	3	3	3	2	2	3	2	2	2	1	1	1	1	1	2	2	2	2	1	1	2	1	1	2	1	1	1	1	1	1	2	1	2	1	1	1	1	1	1	1	1	1	1	1	1
2	36	1	1	1	1	1	1	1	1	1	1	2	2	2	1	1	1	1	2	2	2	2	1	1	1	2	1	2	2	1	1	1	1	1	1	1	1	1	1	1	1	1	1	1	1	1	2	2	2
2	32	3	3	2	2	3	3	3	3	2	3	1	1	1	2	1	1	1	1	1	1	1	1	1	1	3	1	2	2	1	2	3	3	3	3	3	1	3	1	3	2	3	2	3	3	2	3	3	3
2	34	3	3	3	3	3	3	3	3	3	3	2	2	2	2	1	2	2	2	2	2	2	2	1	2	1	1	1	1	1	1	1	1	1	1	1	1	1	1	1	1	1	4	4	1	1	3	3	1
1	43	3	3	3	3	3	3	3	3	3	3	1	1	2	1	1	1	1	1	1	1	1	2	2	2	2	2	2	2	2	3	2	2	2	2	2	2	2	2	2	2	2	2	2	2	2	3	3	3
2	42	3	3	3	3	3	3	2	2	3	3	1	1	2	1	1	1	1	1	1	1	1	1	1	1	3	3	2	2	1	3	1	2	1	2	1	2	2	3	2	2	3	1	2	1	1	3	3	2
2	38	2	2	3	2	3	2	3	2	2	2	2	1	2	2	1	1	1	2	2	2	1	1	2	2	2	1	2	1	2	3	1	2	1	1	2	2	2	2	1	2	1	2	1	1	1	2	2	1
2	23	3	3	2	3	3	3	2	1	2	3	1	2	1	1	2	1	2	2	2	2	2	2	1	2	2	4	1	4	3	1	4	4	4	2	1	2	3	3	2	4	1	4	2	3	1	3	3	2
2	40	2	3	3	3	3	2	2	3	3	3	1	1	1	1	1	2	1	1	1	2	2	1	1	2	2	2	3	2	1	2	2	3	3	3	2	2	3	3	3	3	2	2	2	2	2	3	3	3
2	42	1	1	1	1	3	2	1	1	1	1	2	2	2	2	1	2	1	2	2	2	2	1	1	2	1	1	1	1	1	1	1	1	1	1	1	1	1	1	1	1	1	1	1	1	1	2	1	2
2	33	3	3	3	3	3	2	1	1	2	3	1	1	1	1	1	1	1	1	1	1	1	2	2	1	4	3	3	3	3	3	3	3	3	3	3	3	3	3	3	3	3	3	3	3	3	3	3	3
2	36	1	3	3	3	3	3	3	3	3	3	1	1	1	1	1	1	1	1	1	1	1	1	1	1	2	2	2	2	2	2	2	2	2	2	2	2	2	2	2	2	2	2	2	2	2	2	2	2
2	38	2	1	1	3	3	3	1	1	2	3	2	2	2	1	1	1	1	1	1	2	2	2	2	1	2	1	3	3	2	2	1	2	2	1	2	3	3	2	2	2	2	2	2	2	1	2	2	2
2	35	3	3	3	3	3	3	3	3	3	3	1	1	1	1	1	1	1	1	1	1	1	1	1	1	1	1	1	1	1	1	1	1	1	1	2	1	4	4	4	4	4	4	4	4	4	3	3	3
2	38	1	1	1	1	3	1	1	1	1	1	2	2	2	2	2	2	2	2	2	2	2	2	2	1	1	1	1	1	1	1	1	1	1	1	1	1	1	1	1	1	1	1	1	1	1	2	2	1
2	31	3	3	3	3	3	2	1	1	1	1	1	1	1	1	1	1	1	1	1	1	1	1	1	1	2	2	1	1	1	2	2	1	2	1	1	1	1	1	1	2	2	3	1	1	2	1	1	1
1	36	1	1	1	1	1	1	1	1	1	1	2	2	2	2	2	2	2	2	2	2	2	2	2	2	1	1	1	1	1	1	1	1	1	1	1	1	1	1	1	1	1	1	1	1	1	2	2	1
1	41	3	2	3	3	3	3	2	1	1	1	1	2	1	2	2	1	1	2	1	1	2	1	2	2	4	4	2	4	3	4	1	4	1	4	2	4	4	4	3	3	1	3	3	2	2	3	3	3
2	39	3	3	3	3	3	3	3	3	3	3	2	1	1	1	1	1	2	2	1	2	2	1	1	2	3	3	3	4	4	2	4	4	4	2	4	4	4	4	2	4	4	4	4	2	4	3	3	3
2	29	3	3	3	3	3	3	2	1	2	2	1	1	1	1	1	1	1	1	1	1	1	2	1	1	3	3	3	4	3	2	1	2	2	2	2	2	3	2	2	2	2	2	4	2	4	3	3	3
2	32	2	3	3	3	2	3	1	2	1	1	2	2	2	2	2	2	1	1	2	2	2	2	2	2	4	4	4	3	3	3	3	2	2	2	2	2	4	2	4	2	2	3	4	3	3	3	3	3
2	33	3	3	2	2	3	2	1	1	3	3	2	2	2	1	1	1	1	1	1	1	1	2	1	2	2	1	1	1	1	2	1	2	2	1	1	2	2	1	1	2	1	2	2	1	1	2	2	2
2	45	3	3	3	3	3	3	3	3	3	3	2	2	2	2	1	2	2	2	1	2	2	1	1	2	1	1	1	1	2	1	2	2	3	1	2	2	1	1	2	2	1	1	1	1	1	3	3	2
2	36	2	1	1	1	2	1	1	1	1	1	2	2	2	2	2	2	2	2	2	2	2	1	1	2	2	1	1	1	1	2	1	2	1	1	1	1	1	1	1	1	1	1	1	1	1	1	1	1
2	25	2	2	2	3	3	3	3	2	2	2	2	1	1	1	1	1	1	1	1	1	1	1	1	2	3	1	1	4	2	4	4	4	4	1	1	2	3	1	1	2	1	4	2	2	2	2	2	2
2	43	3	1	2	3	2	3	3	3	3	3	2	1	1	1	1	1	1	1	1	1	1	1	1	1	2	1	3	3	2	1	4	1	2	3	4	1	2	3	4	1	2	3	4	1	2	3	3	3
2	33	1	1	2	1	1	1	1	1	1	1	2	2	1	1	1	1	1	1	1	1	1	1	1	1	1	1	1	1	1	1	1	1	1	1	1	1	1	1	1	1	1	1	1	1	1	2	2	2
2	38	1	1	1	1	1	1	1	1	1	1	2	2	2	2	2	2	2	2	2	2	2	1	1	2	2	2	1	1	1	1	1	1	1	2	1	2	1	1	1	1	1	2	1	1	1	1	1	1
1	33	3	3	3	3	3	3	3	3	3	3	1	1	1	1	1	1	1	1	1	1	1	1	1	1	3	3	3	3	3	3	3	3	3	3	3	3	3	3	3	3	3	3	3	3	3	3	3	3
2	37	3	1	3	3	3	3	3	3	3	3	2	2	2	2	2	2	2	2	2	2	2	2	1	2	3	1	2	1	3	3	1	1	2	1	2	3	2	1	1	2	4	4	1	1	1	1	1	1
2	30	2	3	2	1	1	3	2	3	3	3	2	2	1	1	2	2	1	2	1	2	1	2	1	1	2	3	4	3	4	3	4	3	4	2	3	2	3	4	3	4	4	4	4	4	4	2	2	3
2	38	3	1	2	2	3	2	3	2	2	2	1	2	2	1	1	1	1	2	2	1	1	1	1	2	2	4	1	2	1	2	2	2	1	1	2	2	2	2	1	1	1	1	1	1	1	2	3	2
2	52	2	1	1	1	1	2	1	1	1	2	1	1	1	1	1	1	1	1	1	1	1	1	1	1	1	1	1	2	2	3	3	2	1	2	3	2	2	2	3	3	2	3	2	3	2	3	3	2
2	41	2	3	3	3	3	3	2	1	2	2	2	1	2	1	1	1	1	1	1	1	2	2	2	1	2	3	1	2	2	2	4	1	1	1	1	1	3	1	1	1	1	3	1	1	3	1	1	1
2	39	3	2	2	2	1	1	1	1	1	3	2	2	2	2	1	2	2	2	2	2	2	1	2	2	4	2	1	1	1	1	1	2	2	2	1	2	3	2	2	2	1	4	3	3	1	1	1	1
2	30	3	3	3	3	3	3	1	3	3	1	1	1	1	1	1	1	1	1	1	2	2	2	2	2	3	2	1	4	1	2	4	3	2	1	3	4	4	2	4	2	1	3	4	3	2	3	3	3
2	37	3	3	3	3	3	3	3	3	3	3	2	2	2	2	1	2	1	1	2	1	2	1	1	2	1	1	1	1	1	1	1	1	2	1	1	1	1	1	1	1	1	4	1	1	2	1	1	1
2	49	1	2	2	2	1	2	1	1	1	1	1	1	1	1	1	1	1	1	1	1	1	1	1	1	3	3	2	2	2	2	1	2	1	2	2	2	3	1	1	3	3	3	1	3	3	3	2	1
2	40	1	1	1	3	3	3	1	1	1	1	1	1	1	1	1	1	1	1	1	1	1	1	1	1	2	2	2	2	2	2	2	2	2	2	2	2	2	2	2	2	2	2	2	2	2	3	3	3
2	34	3	3	3	1	3	1	1	1	3	3	2	2	2	1	1	2	2	2	1	2	2	1	1	2	2	1	1	1	2	1	1	1	1	1	1	2	1	1	1	1	1	1	1	1	1	2	2	1
2	40	3	3	3	3	3	3	3	1	3	2	1	1	2	1	1	2	1	1	1	2	2	2	2	2	2	2	1	1	1	1	1	1	2	2	1	2	2	1	1	2	1	2	1	2	2	2	2	1
2	40	3	3	3	3	3	3	3	2	3	3	2	1	1	1	1	1	1	2	1	1	2	1	1	2	2	2	2	2	2	2	2	2	2	1	1	2	2	2	2	2	1	2	2	2	1	3	3	3
1	38	2	3	2	3	3	2	3	1	2	2	1	1	2	2	1	1	1	1	1	1	1	2	1	1	2	1	3	1	2	2	1	2	1	2	2	2	2	2	1	2	1	1	1	1	2	3	2	2
2	35	1	2	1	3	3	2	2	2	3	3	1	1	1	1	1	1	1	1	1	1	1	1	1	1	1	2	2	3	3	4	3	4	3	2	3	4	3	2	2	3	3	3	3	3	3	3	3	3
2	28	3	2	2	3	3	3	3	3	3	3	1	1	1	1	1	1	1	2	2	2	2	2	2	2	3	3	1	3	3	3	3	3	3	3	3	3	3	3	3	3	3	3	2	2	2	2	2	2
2	41	3	3	3	3	3	3	1	1	1	2	2	2	2	2	2	2	2	1	1	2	2	1	1	2	2	1	1	2	2	1	2	2	2	2	2	2	2	1	2	2	1	2	2	2	1	3	3	3
2	35	1	2	2	1	2	2	2	1	1	1	1	2	2	2	2	2	2	2	2	2	2	1	1	1	1	1	3	1	3	3	1	1	1	1	1	1	4	1	3	1	2	1	1	1	1	2	2	2
2	48	2	3	3	3	3	3	3	3	3	2	2	2	2	1	1	1	1	2	1	1	2	1	1	2	2	4	2	1	4	4	1	4	2	1	1	2	4	4	1	4	3	4	4	3	4	2	3	3
2	46	1	3	3	3	3	3	3	3	3	3	2	2	2	1	1	1	1	1	1	1	1	1	1	1	1	1	1	1	1	1	1	1	1	1	1	1	1	1	1	1	1	1	1	1	1	2	2	2
2	50	1	2	2	2	2	1	2	2	1	1	1	1	1	1	1	1	1	1	1	1	1	1	1	1	2	2	2	2	3	2	1	2	1	1	2	1	2	2	1	2	1	3	1	1	2	3	3	3
1	29	1	3	3	3	3	3	3	3	3	3	2	1	1	1	1	1	1	1	1	1	2	1	1	2	2	2	2	2	2	2	2	4	2	2	2	2	4	4	3	3	2	4	4	3	2	3	2	2
2	33	3	3	3	3	3	3	3	3	3	3	2	2	2	1	1	2	2	2	1	1	1	2	2	2	2	2	2	1	2	4	2	2	2	1	2	2	2	2	2	2	1	2	2	1	1	2	3	2
1	35	3	3	3	3	3	3	3	3	3	3	1	1	1	2	1	1	1	1	1	1	1	1	1	1	3	3	3	3	3	3	3	3	3	3	3	3	2	2	2	2	2	3	2	2	2	1	1	1
1	40	1	1	2	3	2	1	3	1	1	1	2	2	2	2	1	2	1	2	2	2	2	1	1	2	2	1	1	2	3	2	1	2	1	1	1	3	2	2	1	3	1	3	3	1	1	1	2	1
2	42	1	1	1	1	1	1	1	1	1	1	1	1	2	2	2	2	2	2	2	1	1	1	1	1	1	1	1	1	1	1	1	1	1	1	1	1	1	1	1	1	1	1	1	1	1	3	3	3
1	45	3	3	3	2	3	1	1	1	1	1	1	1	1	2	1	1	1	2	1	2	2	2	1	2	2	1	1	1	1	1	1	1	1	1	1	1	1	1	1	1	1	1	1	1	1	3	2	1
1	35	1	3	3	3	3	1	1	1	3	1	1	1	1	1	1	1	1	1	1	1	2	2	2	2	2	2	2	1	1	1	1	2	1	2	2	2	2	2	1	3	3	4	2	2	4	3	3	3
2	34	2	1	3	3	3	2	1	1	1	1	1	1	1	2	2	2	1	1	1	1	1	2	1	2	1	1	1	1	1	1	1	1	1	1	1	1	1	1	1	1	1	3	1	1	1	1	2	1
2	35	3	3	3	3	2	2	1	1	3	1	2	2	2	2	2	1	1	2	2	2	2	2	1	1	2	1	1	1	1	1	1	2	1	1	1	2	2	1	1	2	1	2	1	1	1	2	2	1
2	23	2	2	3	2	2	2	2	2	2	2	2	2	1	1	1	1	2	2	2	2	2	2	1	2	1	1	1	1	1	1	1	1	1	1	1	1	1	1	1	1	1	1	1	1	1	1	2	1
1	22	3	3	3	3	3	3	3	3	3	3	1	1	1	1	1	1	1	1	1	2	2	1	2	2	4	4	2	2	4	1	1	4	4	2	2	4	4	4	4	4	4	2	4	4	4	3	3	3
1	35	3	3	3	3	3	3	3	3	3	3	1	1	1	2	2	1	1	1	1	1	1	1	1	2	3	2	2	1	1	3	1	3	2	2	1	2	1	1	2	2	2	4	2	3	3	3	3	3
1	23	3	3	3	3	2	2	3	1	2	1	1	2	1	1	1	1	1	1	1	1	2	2	1	2	4	2	2	3	4	3	4	4	3	4	4	4	4	3	4	3	2	2	4	4	3	3	3	3
2	38	3	3	3	3	3	3	3	3	3	3	2	2	2	1	2	1	1	2	2	2	2	1	1	2	1	1	1	1	1	1	1	1	1	1	1	1	1	1	1	1	1	1	1	1	1	2	1	1
1	37	3	3	3	3	3	3	2	1	3	2	2	1	1	1	1	1	1	1	1	1	2	2	1	2	1	2	1	2	2	1	1	2	1	1	1	2	2	1	1	1	1	2	2	1	1	2	2	1
1	40	3	3	3	3	3	3	3	3	3	3	2	2	2	2	2	2	2	2	2	2	2	2	2	2	3	3	3	2	3	3	3	3	3	3	3	3	4	3	4	3	4	4	3	4	3	2	2	2
1	42	3	2	2	1	1	1	1	1	1	1	1	1	1	1	1	1	1	1	1	1	2	2	2	2	1	1	2	2	3	2	3	2	2	2	2	3	2	2	1	1	1	1	1	1	1	3	3	3
1	33	1	1	1	1	1	1	1	1	1	1	1	1	1	1	1	1	1	1	1	1	1	1	1	1	2	2	2	2	2	2	2	2	2	2	2	2	2	2	2	2	2	2	2	2	2	3	3	3
1	37	3	3	2	2	3	2	2	1	1	1	2	1	1	1	1	1	1	1	1	1	1	1	2	2	2	2	1	1	2	1	1	1	1	1	1	1	1	1	1	1	1	1	1	1	1	3	2	1
1	36	3	3	3	3	3	3	3	3	3	3	2	1	1	1	1	1	2	1	1	1	1	2	2	2	2	1	2	2	2	2	1	2	2	2	1	1	1	1	1	1	1	1	1	1	1	1	1	1
2	31	2	3	2	2	2	2	3	2	2	2	2	2	2	2	1	1	1	2	1	1	1	1	1	2	1	1	2	1	2	1	1	2	1	1	2	2	3	3	1	3	1	2	1	1	2	1	1	1
2	32	1	3	3	3	3	3	3	3	3	3	2	2	2	2	1	1	1	1	2	1	2	2	2	2	2	1	2	1	1	1	1	1	1	1	1	1	1	1	1	1	1	1	1	1	1	3	3	3
2	37	2	2	2	2	2	2	2	2	2	2	1	1	1	1	1	1	1	1	1	1	1	1	1	1	1	1	1	1	1	1	1	1	1	1	1	1	1	1	1	1	1	1	1	1	1	2	2	2
2	41	3	3	3	3	3	1	2	3	3	3	2	2	1	2	2	1	1	1	1	2	1	2	2	2	2	1	3	1	1	3	4	3	2	2	2	2	2	3	2	3	2	3	2	3	3	3	2	3
1	37	1	1	1	1	1	2	1	1	1	1	1	1	1	1	1	1	1	1	1	1	1	1	1	1	3	2	4	1	3	3	1	4	1	1	1	2	1	2	1	3	1	1	1	1	4	3	3	3
2	43	3	3	3	3	3	3	3	3	3	3	1	1	1	1	1	1	1	1	1	1	2	1	2	1	3	4	4	4	4	4	4	4	4	4	4	4	4	4	4	3	1	4	3	4	4	3	3	3
1	40	1	1	1	2	3	3	3	3	2	3	2	2	2	1	1	1	1	2	2	2	2	1	2	2	2	3	2	1	1	1	1	3	3	2	1	2	3	3	2	3	3	3	3	1	1	3	2	3
2	37	1	1	3	3	3	1	1	1	1	1	2	1	2	1	1	1	1	2	1	2	2	1	1	2	2	1	2	1	1	1	1	1	1	1	1	1	2	2	1	2	1	2	1	2	1	2	3	2
2	41	3	3	3	3	3	3	3	3	3	3	2	2	2	2	1	2	2	2	1	2	2	1	1	2	1	1	1	1	1	1	1	1	1	1	1	1	1	1	1	1	1	1	1	1	1	2	2	1
2	33	3	3	3	1	3	2	3	2	1	3	2	2	2	2	1	1	2	2	2	2	2	1	1	2	2	1	2	2	1	1	1	1	1	1	1	1	1	1	1	1	1	1	1	1	1	2	2	1
2	47	3	1	3	3	3	2	1	1	3	2	2	2	2	2	2	1	1	2	2	2	2	1	1	2	2	1	2	1	1	3	2	2	1	1	1	1	2	1	1	1	1	3	2	1	2	1	1	1
2	46	1	1	1	1	1	1	1	1	1	1	2	2	2	1	2	2	2	2	2	2	2	1	1	2	1	1	1	1	1	1	1	1	1	1	1	1	1	1	1	1	1	2	1	1	1	2	1	1
2	38	3	1	3	3	3	3	3	3	3	3	2	2	2	2	1	2	2	2	2	2	2	2	1	2	1	2	1	1	2	1	1	1	1	1	1	1	1	1	1	1	1	1	1	1	1	2	1	1
2	35	1	3	2	3	3	3	3	2	3	3	2	2	1	2	2	1	1	2	1	1	1	2	2	2	1	1	2	1	1	1	1	2	1	1	1	1	2	2	1	2	1	2	2	2	2	2	2	2
2	30	2	3	1	3	3	2	1	1	3	2	2	2	2	1	1	1	1	1	1	1	1	1	1	1	1	2	1	1	1	1	1	1	1	2	1	2	1	1	1	1	1	2	1	1	2	2	2	1
2	36	3	3	3	2	2	3	2	2	3	2	1	2	2	2	1	1	1	2	1	2	1	2	2	2	1	1	2	2	2	2	2	1	2	2	1	2	1	2	1	2	2	1	2	1	1	2	2	1
2	34	3	3	3	3	3	2	3	2	3	3	2	1	2	1	1	1	1	2	1	2	2	2	1	2	2	3	2	1	3	4	3	4	4	2	2	2	3	2	1	2	3	4	4	2	1	3	3	1
2	48	2	1	1	3	3	2	1	1	1	3	2	2	2	1	1	2	1	2	2	2	2	1	2	2	1	1	1	2	2	1	1	1	1	1	1	1	1	1	1	2	1	2	2	1	1	1	1	1
1	38	3	1	1	2	1	1	1	1	1	1	1	2	1	1	2	1	2	2	2	2	2	1	1	2	2	2	3	2	3	2	3	2	3	2	2	3	2	2	2	3	3	3	2	3	2	2	2	2
2	44	2	2	2	1	3	2	2	2	2	2	2	2	2	2	2	2	2	2	2	2	2	1	1	1	1	1	1	1	1	1	1	1	1	1	1	1	1	2	2	2	2	2	1	1	1	2	2	2
1	36	2	2	1	1	1	1	1	2	1	2	1	1	2	1	1	1	1	1	1	1	1	1	1	1	3	3	3	3	3	3	3	3	3	3	3	2	3	2	2	3	2	3	3	3	3	2	2	2
2	41	3	3	2	2	3	3	3	3	3	3	2	1	2	2	2	2	2	1	2	2	2	2	1	2	2	3	3	3	3	2	2	3	3	3	2	2	2	2	3	3	3	3	4	3	3	2	2	2
2	38	3	3	3	3	3	3	1	1	1	1	1	1	1	1	1	1	1	1	1	1	1	2	2	1	3	4	4	3	3	2	3	3	3	4	4	4	4	3	3	4	4	4	4	1	4	3	3	3
2	39	3	3	3	3	3	3	3	3	3	3	2	2	2	2	2	2	2	2	2	2	2	2	2	2	2	2	2	2	2	2	2	2	2	2	2	2	2	2	2	2	2	2	2	2	2	2	2	1
2	33	2	1	1	1	3	1	3	3	3	2	2	2	2	1	1	2	1	2	2	2	2	1	1	2	2	3	1	1	2	1	1	2	1	1	1	2	2	2	1	2	1	2	2	2	1	2	3	2
2	31	3	1	2	2	3	1	1	1	1	1	2	2	2	2	2	1	2	2	2	2	2	1	1	2	1	2	2	1	1	1	1	1	1	1	1	1	2	1	1	2	1	1	1	1	1	1	1	1
2	30	1	2	2	1	1	3	3	2	3	3	1	2	2	2	1	2	2	2	2	2	2	1	1	2	2	2	2	4	4	3	3	2	2	3	3	4	4	3	2	2	2	2	2	4	2	2	2	2
2	41	3	2	3	3	3	3	2	1	1	1	1	1	1	1	1	1	1	1	1	1	1	1	1	1	1	1	1	1	1	1	1	2	2	3	2	2	2	2	1	2	3	1	1	1	1	2	3	2
2	38	1	3	3	3	3	3	3	1	2	2	2	1	2	1	1	1	1	1	1	1	1	1	1	2	3	2	1	2	1	1	1	2	2	1	2	2	2	2	1	3	1	3	1	1	1	2	1	1
2	36	2	2	2	2	1	2	2	1	2	1	2	2	2	2	2	2	2	1	2	1	1	1	1	1	2	2	2	2	2	2	2	2	2	2	2	2	2	2	2	2	2	2	2	2	2	3	2	2
2	26	2	1	3	3	3	1	3	1	2	2	1	2	1	2	1	2	1	1	1	1	2	2	2	2	2	1	4	1	3	3	1	4	3	2	1	1	4	4	2	2	1	2	1	1	3	2	1	1
1	33	3	3	3	3	3	2	2	2	3	3	1	2	1	1	1	1	1	1	1	1	2	1	2	1	2	1	2	1	1	1	1	1	1	1	1	1	1	1	1	1	1	1	1	1	1	3	2	1
1	24	2	2	1	3	3	1	1	1	3	3	1	2	1	1	1	1	1	2	2	2	2	1	1	2	2	1	1	1	1	1	1	1	1	1	1	1	1	1	2	1	1	2	3	1	1	3	3	2
1	38	1	3	2	3	3	1	3	2	2	2	2	2	2	2	1	1	2	2	2	2	2	2	1	2	3	2	2	2	3	3	4	4	4	3	4	4	3	3	3	3	3	3	3	3	2	3	3	2
2	46	1	1	2	3	2	1	2	1	3	3	1	1	1	2	1	1	1	1	1	1	1	1	1	2	1	2	1	2	1	3	1	3	1	1	2	1	3	2	1	1	2	1	1	3	4	3	1	2
2	30	1	3	3	3	3	3	1	1	2	2	1	1	2	1	1	1	1	1	1	1	2	1	1	1	2	1	2	1	3	2	1	2	2	2	1	1	1	1	1	1	1	1	1	1	1	3	3	3
2	34	3	3	3	3	3	3	3	3	3	3	1	2	2	1	2	1	2	1	2	1	2	1	1	1	4	3	4	3	3	3	3	4	3	4	3	1	3	3	4	3	3	3	4	4	4	1	1	3
2	23	3	3	3	3	3	3	1	1	3	1	2	1	1	1	1	1	1	1	1	1	1	2	1	2	4	4	2	1	3	3	1	4	4	1	1	4	4	4	4	3	1	2	3	4	3	3	3	3
2	40	3	3	3	3	3	3	2	2	1	1	2	2	1	2	1	1	1	2	1	2	2	1	1	1	2	1	1	1	1	1	2	2	1	1	1	2	2	1	1	1	1	2	2	1	1	2	1	1
1	39	3	2	3	3	3	3	1	3	3	3	2	1	1	1	1	1	1	1	2	2	2	2	2	1	3	3	1	1	1	3	1	1	1	1	1	3	2	2	2	1	1	1	1	1	1	2	2	2
1	46	3	1	1	3	1	1	1	3	1	3	2	2	2	2	1	1	1	2	2	1	1	2	1	2	2	2	2	1	1	1	1	1	1	2	1	2	2	1	1	1	1	2	1	1	1	3	3	3
2	20	2	2	2	2	2	2	2	2	2	2	1	1	1	1	1	1	1	1	1	1	1	1	1	1	2	1	1	1	1	1	1	1	1	1	1	1	1	1	1	1	1	1	1	1	1	3	1	2
2	47	3	3	3	3	3	3	3	2	3	3	2	1	2	1	1	1	1	2	2	1	2	1	1	1	4	1	2	4	1	1	1	4	4	1	4	4	2	1	1	4	3	3	4	4	4	3	3	3
2	35	3	3	3	2	2	3	1	1	3	1	2	1	2	1	1	1	1	2	2	2	2	1	1	2	2	3	2	2	2	1	1	2	3	2	2	2	2	1	1	1	2	4	1	1	1	2	1	1
2	36	3	3	3	3	3	3	3	1	1	1	2	1	2	1	2	2	2	2	2	2	1	1	1	2	2	3	1	1	1	1	3	3	3	2	2	2	2	1	1	2	2	2	2	2	1	2	1	1
2	46	3	3	3	3	3	2	1	1	2	1	2	2	2	1	1	1	1	2	1	2	2	1	1	2	1	3	4	1	1	1	1	2	1	1	1	1	1	1	1	2	2	2	1	1	1	2	1	2
2	45	3	2	2	3	3	3	1	1	1	1	1	2	1	2	1	1	1	2	1	1	2	2	1	2	1	1	2	1	2	1	1	1	1	3	1	1	3	2	1	1	2	1	1	1	1	2	2	1
2	40	3	3	3	3	3	3	3	3	3	3	1	1	1	1	2	2	2	2	1	2	1	1	1	1	3	3	3	3	3	3	3	3	3	3	3	3	3	3	3	3	3	3	4	4	4	1	1	1
2	48	3	3	1	3	3	2	1	1	3	1	2	1	1	1	1	1	1	1	1	1	1	2	2	2	3	1	2	2	3	3	1	3	3	2	3	3	3	2	3	3	3	4	3	2	3	3	3	3
2	45	1	2	1	1	2	2	1	1	2	3	2	2	1	2	1	1	1	2	2	2	2	1	1	2	1	2	2	2	1	1	1	1	1	1	1	2	1	1	1	2	1	2	2	1	2	2	1	2
1	37	3	3	2	3	3	3	3	3	3	3	2	2	2	2	2	2	2	2	2	2	2	2	2	2	3	3	2	4	3	4	3	4	4	3	4	3	4	3	4	3	4	3	4	3	4	1	1	2
1	16	2	2	2	2	2	2	2	2	2	2	2	2	2	2	2	2	2	2	2	2	2	2	2	2	3	3	3	3	3	3	3	3	3	3	3	3	3	3	3	3	3	3	3	3	3	3	3	3
1	24	3	3	3	3	3	2	3	3	3	3	2	1	1	1	1	1	1	2	2	1	2	2	1	2	1	2	1	1	2	1	1	1	1	4	1	4	4	1	3	1	1	1	1	2	2	3	2	2
1	37	3	3	3	3	3	3	3	3	3	3	1	1	1	1	1	1	1	1	1	1	1	1	1	1	2	2	2	2	2	2	2	2	2	2	2	2	2	2	2	2	2	2	2	2	2	3	3	3
1	30	2	2	2	3	3	2	3	2	3	3	2	1	1	1	1	1	1	1	1	1	1	1	1	2	3	4	4	4	4	3	4	4	4	4	4	4	3	3	3	3	3	4	4	4	3	3	3	3
2	46	3	3	3	2	3	3	3	1	3	2	2	2	2	2	1	1	2	1	1	2	1	1	1	2	4	2	2	1	1	2	2	2	2	1	2	1	2	1	1	2	1	2	2	1	2	1	1	1
2	33	3	3	3	3	3	3	3	1	3	3	1	2	1	2	2	1	1	2	2	2	2	2	1	2	2	2	2	1	1	2	1	2	1	1	1	1	2	1	1	1	1	2	1	1	1	2	2	2
2	28	3	3	3	3	3	3	3	3	3	3	1	2	1	1	1	1	1	1	1	1	1	2	2	2	2	1	1	1	1	1	1	2	1	2	2	2	2	2	1	2	1	2	1	2	1	3	3	3
1	40	2	1	2	3	1	3	1	1	2	1	2	2	2	2	2	2	2	2	2	2	2	2	1	2	2	1	1	1	2	1	1	2	3	1	1	2	1	2	1	2	4	1	2	1	1	2	1	1
2	47	2	2	2	2	2	2	2	2	2	2	1	1	1	1	1	1	1	1	1	1	1	1	1	1	1	1	1	1	2	2	1	1	1	3	2	3	2	1	1	3	3	3	2	1	2	2	1	2
1	38	1	2	2	3	2	3	3	3	2	3	1	1	1	1	1	1	1	1	1	1	1	1	1	1	4	3	3	4	4	4	3	3	4	3	3	4	4	4	4	4	3	3	3	4	4	1	1	1
2	37	3	3	3	3	3	3	2	1	3	1	2	1	1	2	1	2	1	2	1	1	2	1	1	2	1	1	1	1	1	1	1	1	1	1	1	1	1	1	1	1	1	1	2	1	1	3	3	3
2	26	3	3	3	3	3	3	3	3	3	3	1	1	1	1	1	1	1	1	1	2	1	1	1	2	4	3	2	3	4	2	4	4	4	2	2	2	2	1	1	2	1	1	3	1	1	3	3	3
2	30	3	3	3	3	3	2	3	3	3	3	2	2	2	1	2	1	2	2	1	1	2	2	1	2	2	1	1	1	1	3	1	2	1	1	1	1	2	2	1	1	1	1	1	1	1	3	2	2
2	36	3	3	3	3	3	3	3	3	3	3	2	1	1	1	1	1	1	1	1	1	1	2	2	2	3	4	4	4	4	4	4	3	3	3	4	3	4	4	4	4	4	4	4	4	4	3	3	3
2	33	3	3	3	3	3	3	1	1	1	1	1	1	1	1	1	1	1	1	1	1	1	1	1	1	1	1	1	1	1	1	1	1	1	1	1	1	1	1	1	1	1	1	1	1	1	2	2	2
2	43	1	3	1	3	3	3	2	2	3	3	1	2	2	2	1	1	1	1	1	2	2	1	1	1	2	1	4	1	2	2	1	3	1	2	2	2	2	3	1	2	1	3	2	1	1	3	3	3
1	35	3	3	3	3	2	3	3	1	1	2	1	1	1	2	2	2	1	1	1	1	2	2	2	2	1	1	1	1	1	1	1	1	1	1	1	1	2	1	1	2	2	2	1	1	2	3	3	3
1	30	3	3	3	3	3	3	3	3	3	3	1	1	2	1	1	1	1	1	1	1	1	1	1	2	3	3	3	3	3	3	3	3	3	3	3	3	3	3	3	3	3	3	3	3	3	1	3	2
1	36	1	1	1	1	1	1	1	1	1	1	2	2	1	2	2	2	1	2	2	2	2	2	2	2	1	1	1	1	2	1	1	2	1	1	1	1	1	1	1	1	1	1	1	4	1	3	2	1
2	32	2	2	1	1	1	2	1	1	1	1	2	2	1	1	2	1	2	1	1	1	1	1	1	1	2	2	2	1	1	1	2	1	1	1	1	1	2	1	1	1	1	1	1	1	1	3	3	2
1	28	3	3	3	3	3	3	3	1	3	3	1	1	1	1	1	1	1	2	1	1	1	1	1	1	2	1	1	1	2	1	1	3	1	1	1	2	1	1	2	1	1	2	1	1	1	3	3	3
2	33	3	3	3	3	3	3	3	1	2	3	1	1	1	1	2	2	1	1	1	1	1	1	1	1	3	4	3	2	2	2	2	3	3	3	3	3	3	3	2	3	3	3	4	3	3	3	3	3
2	40	3	3	3	3	3	3	2	2	3	3	1	1	1	1	1	1	1	2	1	1	2	2	2	2	3	3	3	3	3	3	3	3	3	3	3	3	3	3	3	3	1	3	3	3	1	3	3	3
2	28	2	3	3	3	3	2	1	1	1	1	2	2	1	2	2	2	2	2	2	2	2	1	1	1	2	2	1	3	1	2	1	2	1	1	1	2	3	1	1	1	1	2	2	2	3	3	3	3
2	36	3	3	2	3	3	2	3	2	2	3	2	2	1	2	1	1	1	1	1	1	1	2	1	2	2	3	1	2	1	3	3	3	2	2	2	2	2	2	2	2	1	3	3	2	2	3	3	2
2	28	2	1	2	2	2	2	2	2	2	2	1	1	1	1	1	1	1	1	1	1	1	1	1	1	2	2	3	3	3	3	2	3	3	3	3	3	3	3	3	3	3	3	3	3	3	2	2	2
2	28	2	1	2	2	2	2	2	2	2	2	1	1	1	1	1	1	1	1	1	1	1	1	1	1	2	2	3	3	3	3	2	3	3	3	3	3	3	3	3	3	3	3	3	3	3	2	2	2
2	30	3	3	3	3	3	3	3	1	3	1	2	1	2	2	2	2	2	2	2	2	2	2	2	2	2	4	2	1	2	4	4	3	1	2	1	1	2	2	2	2	1	1	4	3	4	3	3	2
2	32	1	3	3	3	3	3	3	3	3	3	2	1	1	1	1	1	1	1	1	1	2	2	1	2	4	1	2	1	2	1	1	1	2	4	1	2	1	1	2	2	2	4	1	3	1	3	3	2
2	31	3	3	2	3	3	2	1	1	3	3	2	1	1	1	1	1	1	2	1	2	1	1	1	2	1	1	1	1	1	1	1	1	1	1	1	1	1	1	1	1	1	1	1	1	1	3	3	3
2	46	1	3	2	1	3	1	1	1	2	1	2	2	2	2	1	2	1	2	2	2	2	1	1	2	2	2	1	1	1	1	1	2	2	1	1	1	2	1	1	1	1	2	2	1	1	2	1	1
2	30	1	3	3	3	3	1	1	1	3	3	1	1	1	1	1	1	1	2	2	2	2	1	2	1	1	1	1	1	2	1	1	2	1	2	2	2	2	2	1	2	1	3	1	1	4	3	3	3
1	42	3	3	3	3	3	2	1	1	1	2	1	1	1	2	1	1	1	2	1	1	2	1	1	2	1	1	2	1	1	1	1	1	1	1	1	1	1	1	1	1	1	1	1	1	1	2	1	3
2	42	1	1	1	1	1	1	1	1	1	1	2	2	2	2	2	2	1	2	2	2	2	1	1	2	1	1	2	2	2	1	1	1	1	1	1	2	2	2	1	2	1	2	2	2	1	1	1	1
2	27	2	3	3	3	1	1	1	1	2	1	2	2	1	1	2	2	2	2	2	2	2	2	1	2	1	2	1	2	1	3	1	2	1	1	1	1	2	1	1	1	2	1	1	1	1	2	2	2
2	29	2	2	2	3	3	2	1	1	3	1	2	1	1	1	2	1	1	2	1	1	1	2	2	2	2	2	1	1	1	2	1	2	2	1	2	2	2	1	1	2	2	2	2	2	2	2	2	2
2	30	3	3	3	3	3	3	3	3	3	3	1	1	1	1	1	1	1	1	1	1	1	1	1	1	1	1	1	1	1	1	1	1	1	1	1	1	1	1	1	1	1	1	1	1	1	3	3	3
2	38	3	3	3	3	3	2	3	1	1	1	2	2	2	2	2	2	2	1	1	2	2	1	1	2	1	1	2	1	1	1	2	1	1	1	1	1	1	1	1	1	1	1	2	1	2	1	1	1
1	28	2	2	2	3	3	3	2	2	3	3	2	2	1	1	1	2	1	2	2	2	2	2	1	1	2	1	1	1	1	1	1	1	1	1	1	1	1	1	1	1	1	1	2	1	1	2	2	1
1	37	3	3	3	3	3	3	3	1	2	3	1	1	1	1	1	1	1	1	1	1	2	2	1	1	2	2	2	1	1	3	3	3	2	1	2	2	1	1	1	1	1	2	1	1	1	3	3	3
2	34	3	3	3	3	3	3	3	3	3	3	1	1	1	1	1	1	1	1	1	1	1	1	1	1	2	2	2	2	2	2	2	2	2	2	2	2	2	2	2	2	2	2	2	2	2	3	3	3
2	29	2	3	2	2	2	2	2	2	2	3	1	1	1	1	1	1	1	1	1	1	1	2	2	2	3	2	2	4	2	2	1	2	3	2	2	2	2	2	2	2	2	2	2	2	2	2	3	2
2	29	3	3	3	3	3	2	2	2	1	1	2	1	2	2	1	2	2	2	1	1	1	2	2	2	1	1	3	1	1	1	1	2	1	1	1	1	2	1	1	1	1	2	1	1	1	2	2	2
2	33	3	3	3	3	3	3	3	3	3	3	2	2	2	2	2	2	2	1	1	1	1	1	1	2	2	1	2	1	1	2	2	2	2	2	2	1	1	2	1	2	2	1	1	1	1	3	3	3
2	29	3	3	3	3	3	3	3	3	3	3	2	2	2	1	2	2	2	2	2	2	2	2	1	2	2	1	1	2	2	2	2	1	1	1	2	1	1	1	1	1	1	1	2	2	1	3	3	2
1	39	1	1	3	3	3	1	1	1	1	3	2	2	2	2	2	2	2	2	2	2	2	2	1	2	2	2	1	1	1	2	1	2	1	1	1	1	2	2	1	1	1	2	2	1	1	2	1	1
2	30	3	3	3	3	3	3	2	1	3	3	1	1	2	1	1	1	1	2	2	1	1	1	2	1	2	4	1	1	2	3	1	1	1	2	1	1	2	1	1	2	1	4	2	1	1	3	3	2
2	48	3	3	3	3	3	3	1	1	3	1	1	1	2	1	1	2	1	1	1	2	2	1	1	2	4	4	4	4	2	2	2	2	2	2	2	2	2	2	2	2	2	2	2	2	2	3	3	3
2	38	3	3	3	3	3	3	3	3	3	3	1	1	2	2	1	1	2	2	2	1	1	1	1	1	2	3	2	1	2	3	2	3	3	2	3	3	3	3	3	3	2	3	1	2	2	3	3	3
2	38	3	3	1	3	1	1	1	1	3	1	1	2	1	1	1	1	1	2	2	1	1	2	2	1	2	1	1	2	1	1	1	2	2	1	1	2	3	2	1	3	3	2	2	1	1	3	3	3
2	36	2	3	3	2	3	3	1	1	1	1	2	1	1	2	1	1	1	2	2	2	2	1	2	1	1	2	1	1	1	1	2	1	1	3	1	2	2	1	1	1	3	2	1	1	1	3	1	3
1	43	3	3	1	1	1	2	3	1	3	3	1	1	2	1	1	1	1	1	1	1	1	1	1	2	1	2	2	1	1	1	2	2	1	2	2	1	3	2	1	3	3	2	2	1	3	3	3	3
2	40	1	1	1	1	2	2	1	1	2	1	2	2	2	2	1	1	1	2	1	1	1	1	1	2	1	1	1	1	1	1	1	1	1	1	1	1	1	1	1	1	1	3	1	1	1	2	1	1
2	40	3	2	2	2	2	2	3	3	3	3	2	2	2	2	2	2	2	2	1	1	1	2	2	2	3	2	4	3	2	1	3	3	3	2	3	3	2	2	3	3	2	1	3	2	2	3	3	3
2	28	2	1	2	2	2	2	2	2	2	2	1	1	1	1	1	1	1	1	1	1	1	1	1	1	2	2	3	3	3	3	2	3	3	3	3	3	3	3	3	3	3	3	3	3	3	2	2	2
2	32	3	3	3	3	3	3	3	2	3	3	2	1	2	2	2	1	2	2	1	1	1	1	1	2	2	1	2	1	1	2	1	2	1	1	1	1	2	1	1	2	2	2	2	1	1	3	2	2
1	34	1	1	1	1	1	1	1	1	1	1	1	1	1	1	1	1	1	1	1	1	1	1	1	1	1	1	1	1	1	1	2	1	1	2	2	1	2	1	1	1	3	1	3	2	1	3	2	3
1	34	1	1	1	1	1	1	1	1	1	1	1	1	1	1	1	1	1	1	1	1	1	1	1	1	1	1	1	1	1	1	2	1	1	2	2	1	2	1	1	1	3	1	3	2	1	3	2	3
2	41	3	3	3	3	3	3	3	3	3	3	2	1	1	2	1	1	1	1	1	2	2	1	1	1	4	4	4	4	4	4	4	4	4	4	4	4	4	4	4	4	4	4	4	4	4	3	3	3
1	37	2	3	3	3	3	3	2	2	2	3	2	2	1	2	1	2	1	2	1	2	2	2	2	2	2	3	3	2	3	2	3	2	2	2	3	2	2	3	2	1	1	2	1	1	1	2	2	2
1	37	2	1	1	1	1	1	1	1	1	1	2	2	2	2	1	2	1	1	2	2	2	1	1	2	1	1	1	1	1	1	1	1	1	1	2	1	1	1	1	1	1	2	1	1	1	1	1	1
1	37	2	3	3	3	3	2	3	2	2	3	2	2	2	2	1	2	2	2	1	2	2	2	2	2	2	1	2	1	2	2	1	3	1	2	3	3	3	1	1	1	2	2	2	1	1	3	3	2
1	37	3	3	3	3	3	3	3	1	1	3	2	1	1	1	1	1	1	2	1	1	2	1	1	2	3	4	3	3	3	4	4	4	3	3	3	4	3	3	3	3	1	4	4	4	4	3	3	3
1	34	1	1	1	1	1	1	1	1	1	1	1	1	1	1	1	1	1	1	1	1	1	1	1	1	1	1	1	1	1	1	2	1	1	2	2	1	2	1	1	1	3	1	3	2	1	3	2	3
1	35	3	3	3	3	3	3	3	3	3	3	1	1	1	1	1	1	1	2	1	2	1	2	2	2	3	3	3	3	3	3	3	3	3	3	3	3	3	3	3	3	3	3	3	3	3	2	3	2
1	40	3	1	2	3	3	3	2	2	3	3	2	2	2	1	2	1	1	2	2	2	2	1	1	2	1	1	1	1	1	1	1	1	1	1	1	1	1	1	1	1	1	1	1	1	1	3	3	2
1	32	1	3	2	2	3	3	3	3	3	2	1	1	1	2	2	1	2	1	2	2	2	2	2	2	1	1	2	1	1	3	3	2	3	3	1	1	1	1	1	3	1	1	1	1	1	2	1	1
1	27	3	3	3	3	3	3	2	2	2	2	1	1	1	2	2	2	1	1	2	1	1	1	2	2	3	3	3	4	4	4	4	4	3	3	4	3	3	3	3	3	4	4	3	3	3	1	1	1
2	28	3	3	3	3	3	2	3	3	3	3	1	2	1	1	1	1	1	1	2	1	1	2	2	2	2	3	1	2	1	1	3	1	2	3	2	2	2	2	3	1	3	2	1	3	3	3	3	3
1	31	3	3	3	3	3	3	3	2	3	1	2	2	1	2	1	1	1	1	1	2	2	2	1	2	1	1	1	1	2	1	1	2	1	3	1	2	1	1	1	1	1	2	1	1	1	2	1	2
1	43	1	1	1	1	1	1	1	1	1	1	1	2	2	2	1	2	1	2	2	2	2	2	2	2	1	1	1	1	1	1	1	1	1	1	1	1	1	1	1	2	1	1	1	1	1	1	1	1
2	31	3	3	3	3	3	3	3	3	3	3	1	1	1	1	1	1	1	1	1	1	2	1	2	1	2	2	3	3	2	2	2	2	3	3	3	2	3	2	2	2	2	3	2	3	2	3	2	2
1	43	3	3	3	3	3	3	3	3	3	3	2	2	2	2	1	1	1	1	1	1	1	1	1	2	2	2	3	2	2	3	2	3	3	2	2	2	3	3	3	3	2	2	2	3	2	2	3	3
2	33	1	1	3	2	3	2	3	2	3	2	2	2	2	2	1	2	2	2	2	2	2	1	1	2	2	2	3	2	2	3	3	3	3	3	3	2	3	3	3	3	3	3	3	3	3	2	2	1
1	36	3	1	3	3	1	3	3	1	3	1	2	2	2	2	2	2	1	1	2	2	2	2	1	1	2	2	2	1	3	2	1	2	1	3	2	3	4	3	1	3	4	3	1	1	4	2	2	1
2	35	2	3	1	3	3	3	1	1	1	1	1	1	1	2	1	1	1	2	2	1	1	2	2	1	1	1	2	1	1	2	1	3	3	3	4	3	3	2	3	3	1	3	1	1	1	3	3	3
2	34	3	3	1	3	3	2	3	3	3	3	2	1	1	2	1	1	1	2	2	1	1	1	1	1	2	1	4	2	2	3	1	3	3	3	3	1	3	1	1	1	3	3	3	3	3	3	3	3
2	37	3	3	3	3	3	3	3	3	3	3	1	1	1	1	1	1	1	1	1	1	1	1	1	1	1	1	1	1	1	1	1	1	1	1	1	1	1	1	1	1	1	1	3	1	1	3	3	3
1	37	3	2	2	2	2	1	1	2	2	1	1	1	2	2	2	2	1	1	1	2	1	2	1	1	2	2	3	3	2	2	3	3	3	3	3	2	3	2	2	3	3	3	3	3	3	2	3	2
2	47	3	1	3	3	3	3	2	2	2	3	2	2	1	1	2	2	2	2	2	2	1	1	1	2	2	3	1	1	1	2	1	2	1	1	1	1	2	1	1	2	1	2	2	1	1	2	1	1
1	39	1	1	1	1	1	1	1	1	1	1	2	2	2	2	2	2	2	2	1	2	2	2	2	2	3	1	1	1	1	1	2	2	1	1	1	1	2	1	1	1	1	2	2	2	1	3	3	3
2	25	1	3	3	3	3	3	3	3	3	3	1	1	1	1	1	1	1	1	1	1	1	1	1	1	2	2	2	2	2	2	2	2	2	2	2	2	2	2	2	2	2	2	2	2	2	3	3	3
1	24	3	1	2	3	3	3	3	3	3	3	2	2	2	1	2	1	1	1	1	1	1	2	1	2	2	3	3	3	3	3	2	2	2	2	2	3	3	3	3	2	3	2	3	2	3	2	3	3
2	50	1	1	1	1	2	1	2	1	2	2	2	2	2	1	1	2	1	2	2	1	2	1	1	1	1	2	2	4	3	1	2	1	1	1	1	2	1	1	1	2	1	3	1	1	1	3	3	1
2	40	2	1	1	1	1	1	1	1	3	3	2	2	2	2	1	2	1	2	2	2	2	1	1	2	1	1	1	1	1	2	1	1	1	1	1	1	2	2	1	2	2	1	1	2	2	1	2	1
2	42	1	1	1	1	1	1	1	1	1	1	2	2	2	2	1	1	1	1	1	1	1	1	1	1	1	1	1	1	1	1	1	1	1	1	1	1	1	1	1	1	1	1	1	1	1	2	2	1
2	48	1	1	1	1	1	1	1	1	1	1	1	1	1	1	1	1	1	1	1	1	1	1	1	1	1	1	2	2	2	2	2	2	2	2	2	2	2	2	2	2	1	2	2	2	2	3	3	3
1	29	1	1	1	1	2	1	1	1	1	1	1	1	2	2	1	1	1	1	1	1	2	2	1	2	2	1	2	1	2	2	1	2	1	1	1	1	2	2	1	2	1	2	1	1	1	3	3	3
2	32	2	3	3	2	3	1	1	1	3	1	1	1	2	1	1	1	1	1	1	1	1	2	1	2	2	1	2	2	2	1	1	2	2	2	2	2	2	1	1	2	3	3	2	3	2	3	3	3
1	36	3	3	1	3	3	3	3	1	3	3	2	1	1	2	1	1	1	1	1	1	2	1	1	2	1	1	2	1	1	2	1	2	1	2	2	1	2	1	1	2	1	2	1	2	2	2	2	2
1	36	3	3	3	3	3	3	3	3	3	3	1	1	1	1	1	1	1	1	1	1	1	1	1	1	4	3	2	2	2	2	2	2	2	3	3	3	3	2	2	3	2	2	2	2	2	3	2	3
1	35	1	1	1	3	3	3	3	1	1	3	2	2	1	2	1	2	2	1	2	1	2	1	1	2	2	2	2	2	2	2	2	2	2	2	2	2	2	2	2	2	2	2	2	2	2	2	1	1
1	40	2	3	3	2	3	2	2	2	2	2	2	2	2	2	2	2	2	2	2	2	2	2	2	2	4	4	2	4	4	4	2	3	4	4	4	4	4	4	4	4	2	4	4	4	2	1	1	1
1	28	3	3	3	3	3	3	3	3	3	3	1	1	1	1	1	1	2	1	1	1	2	2	1	2	2	1	1	1	2	1	1	1	1	1	1	2	2	1	1	2	2	1	1	1	2	3	3	3
1	36	3	3	3	3	3	3	1	1	2	2	1	1	1	1	1	1	1	1	1	1	1	1	2	1	3	2	2	3	2	1	2	2	1	2	1	2	2	2	1	1	1	2	2	1	3	3	3	3
1	30	3	2	2	1	3	1	1	1	1	2	2	2	1	2	2	1	1	2	2	2	2	2	1	2	3	1	1	1	1	1	1	2	1	1	1	1	1	1	1	1	1	1	1	1	1	3	2	1
1	39	3	3	3	3	3	3	1	1	1	3	2	2	1	2	2	2	1	2	1	2	2	1	1	2	3	3	3	2	3	2	1	2	2	2	2	2	1	2	2	2	2	2	2	2	1	3	3	2
1	29	3	3	3	3	3	3	3	3	3	3	2	1	1	1	1	2	1	1	1	2	1	2	2	2	3	2	2	2	2	1	1	1	2	2	2	4	4	3	2	2	2	2	2	2	1	3	3	3
2	22	2	1	2	1	3	2	2	2	2	2	2	1	2	2	1	2	2	2	2	2	2	2	2	2	2	1	2	3	2	2	3	2	3	2	3	3	3	2	2	3	1	3	3	2	4	1	2	2
1	38	3	3	3	3	3	3	3	2	3	3	2	2	2	2	1	2	1	1	1	1	2	2	2	1	3	3	2	2	2	2	1	3	1	2	1	2	2	3	1	2	3	1	1	1	1	3	3	2
2	25	2	3	3	2	3	2	3	1	2	2	2	1	2	2	2	2	2	2	1	1	1	2	1	2	1	1	1	1	1	1	1	1	1	1	1	1	1	1	1	1	1	1	1	1	1	1	1	1
1	22	3	3	3	3	3	3	3	3	3	3	1	1	1	1	1	1	1	1	1	1	1	1	1	1	1	1	1	1	1	1	1	1	1	1	1	1	1	1	1	1	1	1	1	1	1	2	2	2
2	40	1	3	3	1	3	3	3	3	3	3	1	1	1	1	1	1	1	1	1	1	1	1	1	1	4	1	4	2	2	4	4	4	4	4	4	4	4	4	4	4	4	4	4	4	4	3	3	3
2	44	1	1	1	2	3	1	1	1	1	1	2	2	2	2	2	2	2	2	2	2	2	1	1	2	2	1	2	2	2	2	2	2	2	2	2	2	2	2	2	2	2	2	2	2	2	1	1	1
2	43	3	3	3	3	3	3	3	3	3	3	1	1	1	1	1	1	1	1	1	1	1	1	1	1	2	2	2	2	2	2	2	2	2	2	2	2	2	2	2	2	2	2	2	2	2	2	2	2
1	28	2	1	1	1	1	1	1	1	1	1	1	1	1	1	1	1	1	1	1	1	1	1	1	1	3	4	2	1	3	1	1	1	1	2	2	1	2	3	2	1	2	1	2	1	2	3	3	2
1	40	3	3	3	3	3	3	3	3	3	3	1	2	2	2	1	1	1	1	1	1	2	1	1	2	2	1	1	1	3	3	1	3	2	3	2	3	2	3	1	3	3	1	1	1	2	3	3	2
2	45	3	3	3	1	3	3	2	2	3	3	1	1	1	1	1	1	1	1	1	1	1	2	2	1	4	4	2	2	4	2	2	2	2	2	2	2	2	4	2	2	2	2	2	2	2	3	3	3
2	60	1	1	1	1	1	1	1	1	1	1	1	1	1	1	1	1	1	1	1	1	1	1	1	1	2	2	2	2	1	2	2	1	1	2	2	2	2	1	2	2	2	1	2	2	2	3	3	3
1	37	3	1	1	1	3	1	3	1	3	3	2	2	2	2	2	2	1	1	2	1	2	1	1	2	3	4	3	3	3	3	1	3	2	3	2	2	2	2	2	4	3	3	3	2	2	3	2	2
1	37	1	1	1	3	3	3	2	2	2	2	2	2	2	2	1	1	1	1	1	1	1	2	2	1	4	1	1	1	1	1	1	1	1	1	1	1	1	1	1	1	1	1	1	1	1	2	2	3
1	36	3	3	3	3	3	3	3	1	3	3	1	2	2	2	1	1	1	2	2	1	2	2	1	2	2	1	2	1	1	2	1	3	1	2	1	3	1	1	1	1	1	3	1	1	1	3	3	2
2	39	3	3	3	3	3	3	1	1	1	1	2	1	2	1	1	2	1	2	1	2	2	1	1	2	1	1	1	1	1	1	1	2	2	1	1	1	2	1	1	2	1	2	1	2	1	3	1	1
1	37	2	1	1	1	3	1	1	1	1	1	2	2	2	2	1	2	1	2	2	2	1	2	1	2	2	1	1	1	1	2	1	1	1	1	1	1	1	1	1	1	1	2	1	1	1	2	1	1
1	49	3	3	3	1	3	3	3	2	3	2	2	2	2	2	1	2	1	2	2	2	2	2	2	2	3	1	1	1	1	1	1	1	1	1	1	1	1	1	1	1	1	1	1	1	1	2	2	2
1	40	3	3	3	3	3	2	1	2	2	3	1	1	2	2	1	1	1	2	1	1	1	1	1	1	1	2	1	1	3	3	1	2	2	1	3	3	1	1	1	1	1	1	1	1	1	2	2	2
2	33	1	1	1	1	3	3	3	3	3	3	2	1	2	2	1	1	1	2	2	2	1	1	1	1	1	1	1	1	1	1	1	3	1	1	1	1	1	1	1	1	1	1	1	1	1	1	1	1
2	38	3	3	3	3	3	3	3	3	3	3	2	1	1	1	1	1	1	1	1	2	1	1	1	2	4	1	1	1	2	2	2	2	2	2	2	2	2	2	2	2	2	2	2	2	2	3	3	3
2	41	3	3	3	3	3	3	3	3	3	3	1	1	1	1	1	1	1	1	1	1	1	1	1	1	2	3	3	3	3	3	3	3	3	3	3	3	3	3	3	3	3	3	3	3	3	3	3	3
2	35	1	3	3	2	1	3	3	1	3	3	2	1	2	2	1	1	2	2	2	2	2	1	1	1	2	1	2	1	1	1	1	2	1	2	2	2	2	2	1	2	1	2	2	2	2	2	3	3
2	33	2	2	2	2	2	2	2	2	2	2	2	2	2	2	2	2	2	2	2	2	2	2	2	2	4	2	2	2	2	2	2	2	2	2	2	2	2	2	2	2	2	2	2	2	2	2	2	2
2	35	3	3	3	3	3	3	3	3	3	3	2	2	2	1	1	2	2	2	2	2	2	2	2	2	4	4	4	4	4	4	4	4	4	4	4	4	4	4	4	4	4	4	4	4	4	3	3	3
2	33	2	3	3	2	2	2	1	1	1	3	1	2	1	1	1	2	2	2	2	2	2	1	1	2	2	1	1	3	1	1	2	2	2	2	3	3	1	3	1	3	2	3	2	1	1	1	1	2
2	42	2	2	1	2	2	2	2	2	1	1	2	2	2	2	2	2	2	2	2	2	2	2	2	2	4	3	4	3	3	3	3	4	4	2	2	3	3	3	3	4	4	4	4	4	3	3	3	3
2	40	1	1	2	1	1	1	2	1	1	1	1	1	1	1	1	1	1	1	1	1	1	1	1	1	2	3	2	2	1	1	3	2	2	3	3	2	2	3	3	2	3	2	2	3	2	2	3	3
1	38	2	2	1	2	1	2	1	3	1	3	2	1	2	1	1	2	1	1	1	1	2	1	1	2	3	4	3	3	3	3	3	3	3	3	4	3	3	2	3	3	2	3	2	3	3	1	1	1
2	28	2	1	1	1	1	1	1	1	1	1	2	2	2	1	1	1	1	2	2	2	2	1	1	2	1	1	1	2	1	1	1	1	1	1	1	1	1	1	1	2	1	1	1	1	1	2	1	1
2	42	3	1	3	2	1	3	1	1	3	2	2	2	2	1	1	2	2	2	2	2	2	1	1	2	1	1	1	2	1	1	1	2	1	1	1	1	2	1	1	1	1	2	1	2	1	1	2	1
2	43	2	2	2	2	2	2	2	2	2	2	1	1	1	1	1	1	1	1	1	1	1	1	1	1	4	3	3	4	4	4	4	4	4	4	3	3	3	3	3	3	3	3	3	3	3	2	2	2
2	36	3	3	3	3	3	2	1	1	1	1	1	1	1	2	1	1	1	1	1	1	1	2	1	1	2	1	2	1	1	1	1	1	1	1	1	1	1	1	1	2	1	1	1	1	1	2	2	2
1	41	1	3	3	3	3	2	1	1	3	3	2	1	2	1	1	1	1	1	1	2	2	2	1	2	2	2	2	1	1	3	1	2	3	2	1	2	2	1	1	2	1	1	1	1	3	3	3	3
1	36	1	3	3	2	3	2	3	1	3	2	2	2	2	2	1	1	1	2	2	1	1	2	1	2	2	2	3	2	2	1	1	1	1	1	1	1	1	1	1	1	1	1	1	1	1	1	1	2
2	38	2	2	3	3	2	3	3	3	3	1	1	1	1	1	1	1	1	1	1	1	1	1	1	2	2	2	1	4	3	3	2	3	3	2	2	2	2	1	2	2	3	3	3	2	2	3	3	3
1	37	1	3	2	1	3	1	1	1	3	3	2	2	1	1	1	2	1	2	1	2	2	1	1	2	1	2	1	1	2	2	1	3	1	2	1	1	2	1	1	1	1	3	1	1	1	2	1	1
1	37	3	3	3	3	3	3	1	1	2	2	1	1	1	1	1	1	1	1	1	1	1	2	2	1	3	3	3	1	1	1	1	1	1	1	3	1	3	3	3	3	3	3	3	3	1	3	3	3
2	28	3	3	3	3	3	3	1	1	3	3	1	1	1	1	1	1	1	1	1	1	2	2	1	2	3	2	4	3	3	3	3	4	2	2	3	3	3	3	4	4	3	3	3	2	4	3	3	3
2	36	3	2	2	3	3	3	2	1	3	3	2	1	1	2	1	1	1	2	1	1	1	2	1	2	2	3	2	1	1	1	1	2	2	1	2	2	1	2	1	2	2	2	1	2	1	3	3	3
2	52	3	3	3	3	3	3	3	2	3	3	2	1	1	1	1	2	1	2	1	2	2	2	2	2	3	1	3	3	3	3	2	3	3	2	3	3	3	3	3	2	2	3	1	1	1	1	1	1
2	25	2	3	2	2	3	2	2	2	2	2	2	1	1	1	1	1	1	1	1	2	1	1	1	2	2	3	2	3	3	4	4	4	4	4	4	4	4	4	4	4	4	3	4	4	4	3	2	2
2	47	1	1	1	1	1	1	1	1	1	1	2	2	2	2	2	2	2	2	2	2	2	1	1	2	1	1	1	2	2	1	1	2	2	2	1	2	2	2	1	1	1	3	1	2	1	1	1	1
2	45	3	3	3	3	3	3	3	3	3	3	2	2	1	2	2	2	2	2	2	2	2	2	2	2	4	4	4	4	4	4	4	4	4	4	4	4	4	4	4	4	4	4	4	4	4	1	1	1
2	32	3	3	3	1	3	1	3	1	1	3	2	2	2	2	2	2	2	2	2	2	2	1	1	2	2	1	1	2	1	2	1	2	1	1	1	1	1	1	1	1	1	3	1	1	3	1	1	1
1	39	3	3	3	3	3	3	3	3	3	3	1	1	1	1	1	1	1	1	1	1	1	2	2	2	4	3	4	3	3	3	3	3	4	3	3	3	3	3	3	3	3	3	4	3	3	3	3	3
1	30	1	1	1	1	1	1	1	1	1	1	1	1	1	1	1	1	1	1	1	1	1	1	1	1	2	2	2	2	2	1	2	3	2	2	1	2	2	1	1	2	2	2	2	1	2	3	3	3
2	36	2	3	3	3	3	3	1	1	2	1	1	1	2	2	1	2	1	2	1	2	2	2	1	2	2	2	2	2	2	3	3	3	3	1	3	3	3	1	3	3	4	2	1	3	3	3	3	3
1	37	3	3	1	1	1	3	3	3	3	3	1	1	2	2	1	2	2	2	2	2	2	2	2	2	2	1	4	3	3	3	3	3	3	3	3	2	2	2	2	2	2	2	2	2	2	2	2	2
2	40	3	3	3	3	3	3	1	1	1	1	1	1	1	1	1	1	1	1	1	1	1	1	1	1	1	2	2	2	3	1	1	1	1	1	2	1	1	1	1	2	1	2	2	2	1	2	2	2
1	41	3	2	2	3	2	2	3	3	2	2	1	1	1	1	1	1	1	1	1	1	1	1	1	1	2	3	3	3	3	4	3	4	4	4	3	3	3	3	3	3	3	3	3	3	3	2	2	3
1	35	1	3	3	3	3	3	3	1	1	1	1	1	1	1	1	1	1	1	1	1	1	1	1	1	3	4	3	1	1	3	2	3	4	4	3	3	4	3	3	3	4	4	1	2	3	3	3	3
1	36	3	3	3	3	3	3	3	3	3	3	1	2	1	1	1	1	1	1	1	1	2	2	2	2	3	2	2	1	1	2	1	3	2	3	3	3	2	2	1	2	2	2	1	1	1	2	2	3
2	42	1	1	1	1	1	1	1	1	1	1	1	1	1	1	1	1	1	1	1	1	1	1	1	1	2	2	2	2	1	1	1	1	1	1	1	1	2	1	1	1	1	2	1	1	1	3	3	3
[truncated: 10 more columns]
